# Supplementary material for: Bis(5-phenyl-1H-1,2,4-triazol-3-yl) disulfide dihydrate
Source: Acta Crystallogr Sect E Struct Rep Online. 2011 Apr 29;67(Pt 5):o1208. doi: 10.1107/S1600536811014607 (PMC3089328; doi:10.1107/S1600536811014607)
Supplement: Supplementary file 3 [file e-67-o1208-Isup3.hkl]

# 
# h,k,l, Fc-squared, Fo-squared, sigma(Fo-squared) and status flag 
# 
data_I
_shelx_title ' 1 in C2/c' 
_shelx_refln_list_code          4 
_shelx_F_calc_maximum      250.86 
_exptl_crystal_F_000       808.00 
_reflns_d_resolution_high  0.7829 
 
loop_ 
 _symmetry_equiv_pos_as_xyz 
 'x, y, z' 
 '-x, y, -z+1/2' 
 'x+1/2, y+1/2, z' 
 '-x+1/2, y+1/2, -z+1/2' 
 '-x, -y, -z' 
 'x, -y, z-1/2' 
 '-x+1/2, -y+1/2, -z' 
 'x+1/2, -y+1/2, z-1/2' 
 
_cell_length_a    12.3911 
_cell_length_b    14.7125 
_cell_length_c    10.2966 
_cell_angle_alpha  90.000 
_cell_angle_beta  104.125 
_cell_angle_gamma  90.000 
 
_shelx_F_squared_multiplier     1.000 
 
loop_ 
 _refln_index_h 
 _refln_index_k 
 _refln_index_l 
 _refln_F_squared_calc 
 _refln_F_squared_meas 
 _refln_F_squared_sigma 
 _refln_observed_status 
   2   0   0     4623.21     2540.07     74.96 o 
   4   0   0     1051.13     1078.38     19.38 o 
   6   0   0     1500.35     1502.41     36.00 o 
   8   0   0      293.60      253.26      8.98 o 
  10   0   0     1231.82     1212.53     30.57 o 
  12   0   0       69.55       82.61      6.51 o 
  14   0   0       77.33       93.44     11.54 o 
   1   1   0     4650.87     4783.26    140.43 o 
   3   1   0     1579.02     1762.69     21.58 o 
   5   1   0      371.49      353.87      5.34 o 
   7   1   0     3852.26     3941.38     48.11 o 
   9   1   0      258.07      260.00      8.59 o 
  11   1   0        3.44        3.65      1.67 o 
  13   1   0       48.30       46.00      3.94 o 
   0   2   0      610.10      847.83     17.98 o 
   2   2   0      179.16      172.43      2.70 o 
   4   2   0     2347.04     2397.12     29.35 o 
   6   2   0      961.52      979.30     14.63 o 
   8   2   0     2303.55     2346.26     32.91 o 
  10   2   0       65.58       59.18      3.56 o 
  12   2   0       11.33       10.76      2.19 o 
  14   2   0      218.96      228.94      9.35 o 
   3   3   0     3061.50     3276.52     43.39 o 
   5   3   0     1430.15     1322.16     18.86 o 
   7   3   0      683.51      683.93     11.20 o 
   9   3   0      333.37      316.84      7.86 o 
  11   3   0        6.94        5.88      1.84 o 
  13   3   0       93.00      102.12      5.35 o 
   0   4   0      240.80      316.99      6.49 o 
   2   4   0    22842.05    23182.17    274.19 o 
   4   4   0      343.19      297.07      5.75 o 
   6   4   0     2055.26     2185.44     30.41 o 
   8   4   0      736.80      734.13     22.32 o 
  10   4   0       46.72       49.22      3.43 o 
  12   4   0      108.30      113.44      6.13 o 
  14   4   0       12.18       11.64      3.02 o 
   1   5   0     4248.14     4531.62     54.28 o 
   3   5   0       14.44       20.06      1.09 o 
   5   5   0      880.18      817.37     11.30 o 
   7   5   0     2738.75     2729.25     47.98 o 
   9   5   0      178.16      180.12      4.90 o 
  11   5   0      113.54      113.53      5.56 o 
  13   5   0      131.23      146.05      6.18 o 
   0   6   0     3526.95     4006.64     68.30 o 
   2   6   0      766.03      963.96     12.75 o 
   4   6   0     1999.23     2222.37     27.77 o 
   6   6   0      272.69      223.42      5.74 o 
   8   6   0      342.30      322.43      6.94 o 
  10   6   0       14.62        8.85      1.99 o 
  12   6   0      170.27      178.18     10.08 o 
  14   6   0        9.63       14.60      3.16 o 
   1   7   0     3931.27     4232.58     51.24 o 
   3   7   0       66.00       93.10      2.42 o 
   5   7   0      482.99      527.10      8.78 o 
   7   7   0      414.33      408.24     12.41 o 
   9   7   0       25.14       24.44      2.26 o 
  11   7   0       23.06       24.92      3.20 o 
  13   7   0       13.31       12.41      3.09 o 
   0   8   0     1187.19     1228.94     22.89 o 
   2   8   0      413.67      387.05      6.25 o 
   4   8   0      190.14      153.38      6.61 o 
   6   8   0      614.85      608.01     10.66 o 
   8   8   0      458.66      439.55      8.84 o 
  10   8   0       36.15       35.86      2.79 o 
  12   8   0       16.33       20.28      3.01 o 
   1   9   0       20.65       46.24      2.24 o 
   3   9   0     1480.54     1536.51     20.22 o 
   5   9   0      487.64      466.87      7.73 o 
   7   9   0       15.15       16.63      1.87 o 
   9   9   0      232.75      232.27      6.16 o 
  11   9   0       58.08       56.52      5.33 o 
  13   9   0        2.13        6.92      3.27 o 
   0  10   0     1848.10     1997.70     45.71 o 
   2  10   0     2147.70     2227.43     31.57 o 
   4  10   0       10.25       13.12      1.48 o 
   6  10   0      622.04      587.20     12.31 o 
   8  10   0        0.11        0.73      1.71 o 
  10  10   0       12.95       12.47      2.23 o 
  12  10   0       10.33       16.00      6.30 o 
   1  11   0       82.58       91.82      3.86 o 
   3  11   0      124.61      106.67      4.41 o 
   5  11   0      335.17      270.61      8.82 o 
   7  11   0       19.59       22.65      3.10 o 
   9  11   0       16.04       14.88      2.80 o 
  11  11   0        3.17        5.58      2.26 o 
   0  12   0        2.24       -1.82      2.91 o 
   2  12   0      296.87      282.20     13.89 o 
   4  12   0      140.63      139.62      5.08 o 
   6  12   0        3.85        0.71      2.36 o 
   8  12   0        0.14        3.53      2.04 o 
  10  12   0        6.99        8.67      2.57 o 
   1  13   0       11.76       11.13      2.11 o 
   3  13   0       35.67       38.37      3.12 o 
   5  13   0       40.27       51.83      4.52 o 
   7  13   0        7.97       11.27      2.81 o 
   9  13   0       10.34       11.84      3.22 o 
  11  13   0       10.21       10.43      2.90 o 
   0  14   0        3.62        1.37      2.33 o 
   2  14   0      172.47      181.31      6.24 o 
   4  14   0      394.55      353.58     11.30 o 
   6  14   0      268.93      259.45     15.83 o 
   8  14   0        0.91        1.77      2.26 o 
  10  14   0        0.38        2.49      2.14 o 
   1  15   0        0.09        1.41      1.67 o 
   3  15   0       68.29       69.36      4.37 o 
   5  15   0       10.58       19.40      3.96 o 
   7  15   0       79.48       85.44      6.16 o 
   9  15   0        0.03       -3.59      3.53 o 
   0  16   0        0.32        2.14      2.60 o 
   2  16   0       57.62       64.30      4.41 o 
   4  16   0       60.18       51.65      5.05 o 
   6  16   0        0.22        3.76      2.45 o 
   8  16   0       81.04       94.62     12.48 o 
   1  17   0       54.13       60.84      4.48 o 
   3  17   0       22.63       20.44      3.48 o 
   5  17   0        0.12       -0.01      2.31 o 
   0  18   0      201.77      236.00     11.88 o 
   2  18   0       15.90       16.94      3.48 o 
 -15   1   1        0.24        3.18      4.18 o 
 -13   1   1        2.32        1.92      2.60 o 
 -11   1   1        0.78        2.39      2.32 o 
  -9   1   1      510.63      496.75     10.34 o 
  -7   1   1        0.49        1.84      0.62 o 
  -5   1   1       23.86       28.42      1.34 o 
  -3   1   1    11319.72    11712.02    151.70 o 
  -1   1   1     1764.09     1843.18     27.40 o 
   1   1   1     1496.25     1501.20     25.98 o 
   3   1   1    11943.92    12122.57    175.64 o 
   5   1   1     1024.12     1128.79     16.35 o 
   7   1   1      343.34      360.78      6.80 o 
   9   1   1       38.39       37.40      2.89 o 
  11   1   1       16.66       16.81      2.45 o 
  13   1   1        1.69        3.15      2.35 o 
 -14   2   1       25.18       28.89      6.30 o 
 -12   2   1       11.11       11.07      2.18 o 
 -10   2   1      108.93      111.54      4.52 o 
  -8   2   1     1342.42     1393.13     23.09 o 
  -6   2   1      938.82      983.65     13.11 o 
  -4   2   1     2727.96     2920.32     35.41 o 
  -2   2   1        0.24       -0.67      0.45 o 
   0   2   1     9294.48     9967.13    133.78 o 
   4   2   1      788.45      731.32     10.98 o 
   6   2   1      271.98      301.33      6.13 o 
   8   2   1       18.36       14.28      1.96 o 
  10   2   1      234.21      219.64      6.68 o 
  12   2   1      118.60      105.16      6.73 o 
  14   2   1       44.76       48.11      4.32 o 
 -15   3   1        7.67       13.13      5.89 o 
 -13   3   1        4.49        2.51      2.77 o 
 -11   3   1      215.94      215.08      6.63 o 
  -9   3   1       58.68       49.74      3.41 o 
  -7   3   1      785.13      817.13     17.41 o 
  -5   3   1        1.19        1.32      0.98 o 
  -3   3   1     3001.16     3285.40     39.56 o 
  -1   3   1        0.11       -0.71      0.48 o 
   1   3   1     1942.39     2176.96     26.40 o 
   3   3   1     1855.99     1907.36     23.62 o 
   5   3   1        5.89        4.73      1.00 o 
   7   3   1      151.13      142.15      6.70 o 
   9   3   1       11.69        9.46      2.03 o 
  11   3   1       61.16       53.95      4.21 o 
  13   3   1       48.54       48.33      4.11 o 
 -14   4   1        0.96        1.05      2.72 o 
 -12   4   1      124.94      132.31      5.54 o 
 -10   4   1      103.69      104.20      5.55 o 
  -8   4   1      244.19      207.29      6.06 o 
  -6   4   1      109.51      123.09      2.80 o 
  -4   4   1       93.71      128.36      3.21 o 
  -2   4   1     1411.16     1712.28     21.59 o 
   0   4   1      448.05      380.76      5.36 o 
   2   4   1      122.21      134.55      2.59 o 
   4   4   1       17.22       17.76      0.97 o 
   6   4   1     3513.05     3766.60     50.85 o 
   8   4   1       17.26       16.15      1.70 o 
  10   4   1      105.86      102.45      4.62 o 
  12   4   1       20.86       23.63      3.01 o 
  14   4   1       25.11       30.86      3.57 o 
 -15   5   1        0.02        3.18      4.24 o 
 -13   5   1      113.65      123.13      9.24 o 
 -11   5   1      127.64      115.83      8.25 o 
  -9   5   1      532.84      520.36     10.60 o 
  -7   5   1        9.45        9.40      1.28 o 
  -5   5   1      387.83      484.61      7.30 o 
  -3   5   1     5298.45     6059.60     72.43 o 
  -1   5   1    12151.05    13213.19    173.72 o 
   1   5   1     1207.28     1365.34     17.22 o 
   3   5   1      540.81      665.22      9.27 o 
   5   5   1     4605.05     4993.71     60.45 o 
   7   5   1        8.10        3.06      1.11 o 
   9   5   1      107.37      106.81      3.74 o 
  11   5   1        6.45        7.60      1.96 o 
  13   5   1        2.42        6.95      2.33 o 
 -14   6   1        0.78        3.62      2.91 o 
 -12   6   1        8.84       11.94      2.59 o 
 -10   6   1      653.62      627.96     11.62 o 
  -8   6   1      661.19      618.06     20.17 o 
  -6   6   1      579.81      596.98      9.86 o 
  -4   6   1      556.65      680.81      9.64 o 
  -2   6   1    10528.35    11123.14    131.80 o 
   0   6   1      108.78       97.76      2.35 o 
   2   6   1      341.02      306.23      4.97 o 
   4   6   1       20.92        6.68      0.86 o 
   6   6   1      659.27      618.04     14.37 o 
   8   6   1      127.46      122.60      5.17 o 
  10   6   1        7.79        7.91      1.90 o 
  12   6   1      292.41      254.46      9.74 o 
  14   6   1        2.33        4.19      2.39 o 
 -13   7   1        0.18        3.60      2.30 o 
 -11   7   1       56.96       44.02      3.42 o 
  -9   7   1     1484.77     1459.64     22.35 o 
  -7   7   1       15.32        9.30      1.35 o 
  -5   7   1     1171.83     1188.46     16.00 o 
  -3   7   1     1089.02      983.60     13.28 o 
  -1   7   1       13.10        5.61      0.71 o 
   1   7   1     1089.96     1035.33     13.77 o 
   3   7   1     1353.51     1523.78     19.77 o 
   5   7   1     1521.24     1452.70     30.34 o 
   7   7   1      319.13      294.31      8.56 o 
   9   7   1      317.58      312.58      7.26 o 
  11   7   1       62.56       56.85      4.28 o 
  13   7   1        0.07        1.73      1.92 o 
 -14   8   1        4.94        2.36      4.18 o 
 -12   8   1       10.17        9.71      3.50 o 
 -10   8   1        6.87       13.05      2.52 o 
  -8   8   1      489.97      459.18      9.09 o 
  -6   8   1     1226.75     1171.37     17.88 o 
  -4   8   1     2072.59     2281.45     31.47 o 
  -2   8   1     3435.11     3790.03     46.32 o 
   0   8   1      326.90      251.41      4.42 o 
   2   8   1      316.62      334.50      5.63 o 
   4   8   1     1437.40     1633.02     21.44 o 
   6   8   1      898.62      839.34     13.84 o 
   8   8   1        5.73        6.49      1.49 o 
  10   8   1        0.62        1.23      1.56 o 
  12   8   1        2.78        3.75      2.02 o 
 -13   9   1       29.84       27.85      6.95 o 
 -11   9   1      201.71      172.19      7.18 o 
  -9   9   1      142.65      139.44      7.59 o 
  -7   9   1      604.74      582.82     14.92 o 
  -5   9   1       76.34       90.11      3.15 o 
  -3   9   1     1113.39     1028.84     15.90 o 
  -1   9   1     2316.17     2268.77     31.81 o 
   1   9   1     2077.15     1928.61     43.25 o 
   3   9   1       97.33       83.08      2.53 o 
   5   9   1      620.13      612.41     12.03 o 
   7   9   1      675.89      665.51     11.93 o 
   9   9   1        2.01        5.48      1.55 o 
  11   9   1        0.04        2.41      1.97 o 
  13   9   1       60.70       68.64      8.95 o 
 -12  10   1        2.42        3.86      4.59 o 
 -10  10   1      227.55      226.41      7.29 o 
  -8  10   1      208.73      212.49      6.60 o 
  -6  10   1      151.23      150.42      5.98 o 
  -4  10   1      271.02      283.02      8.58 o 
  -2  10   1     1267.68     1176.87     18.05 o 
   0  10   1      948.73      912.16     20.54 o 
   2  10   1       53.38       58.29      2.61 o 
   4  10   1      397.14      363.28      7.36 o 
   6  10   1      631.88      555.31     15.75 o 
   8  10   1      321.41      316.20      9.72 o 
  10  10   1       28.38       30.71      3.11 o 
  12  10   1       45.13       51.79      5.14 o 
 -11  11   1       67.29       77.97      5.43 o 
  -9  11   1      534.96      530.50     12.31 o 
  -7  11   1      228.55      208.93      6.52 o 
  -5  11   1       45.90       49.35      4.04 o 
  -3  11   1       24.97       16.78      2.07 o 
  -1  11   1     1943.60     1879.28     32.61 o 
   1  11   1      241.28      220.38      9.12 o 
   3  11   1        0.22       -0.04      1.22 o 
   5  11   1      780.38      696.71     16.80 o 
   7  11   1      143.04      151.79      9.90 o 
   9  11   1       12.89       19.52      3.10 o 
  11  11   1        9.53       12.70      5.45 o 
 -12  12   1        0.82       -3.36      3.53 o 
 -10  12   1      163.81      175.59      7.72 o 
  -8  12   1      356.34      383.65     11.74 o 
  -6  12   1        7.12        7.64      2.17 o 
  -4  12   1      939.06      883.45     16.94 o 
  -2  12   1     3229.00     3085.37     49.01 o 
   0  12   1     1858.35     1865.69     31.24 o 
   2  12   1        3.34        0.62      1.32 o 
   4  12   1      611.30      549.30     15.66 o 
   6  12   1       17.73       12.03      2.57 o 
   8  12   1      266.28      251.56      9.22 o 
  10  12   1        3.34        4.45      2.35 o 
 -11  13   1       12.13       15.15      4.03 o 
  -9  13   1      259.03      274.12     10.03 o 
  -7  13   1        0.28        3.02      2.07 o 
  -5  13   1        1.43       -0.25      1.73 o 
  -3  13   1      401.65      431.14     13.48 o 
  -1  13   1     1455.18     1435.54     33.34 o 
   1  13   1      254.06      228.80     10.29 o 
   3  13   1      449.05      446.65     10.59 o 
   5  13   1      375.14      398.08     12.06 o 
   7  13   1      151.27      131.35      6.75 o 
   9  13   1      112.88      103.85      6.51 o 
 -10  14   1      128.75      133.71      9.16 o 
  -8  14   1      101.78      103.57     12.73 o 
  -6  14   1       61.23       68.58      5.28 o 
  -4  14   1      443.37      426.10     20.30 o 
  -2  14   1        9.78        6.47      1.95 o 
   0  14   1     1456.60     1412.25     25.45 o 
   2  14   1        9.37        7.52      2.02 o 
   4  14   1       31.28       29.21      3.72 o 
   6  14   1      463.54      456.94     13.77 o 
   8  14   1       48.97       56.33      5.24 o 
  -9  15   1       16.31       21.85      4.74 o 
  -7  15   1      265.64      293.32     10.78 o 
  -5  15   1       36.07       35.85      4.34 o 
  -3  15   1      164.68      158.83      6.10 o 
  -1  15   1      428.30      397.70     10.31 o 
   1  15   1      435.50      419.38     10.68 o 
   3  15   1      276.85      297.69     10.50 o 
   5  15   1        6.12        4.95      2.33 o 
   7  15   1      128.41      156.82      8.00 o 
  -8  16   1       49.54       62.94      9.95 o 
  -6  16   1      257.16      247.83      9.93 o 
  -4  16   1      526.08      487.79     14.49 o 
  -2  16   1        0.58        0.15      1.64 o 
   0  16   1      468.31      474.81     11.92 o 
   2  16   1        0.40       -0.59      1.60 o 
   4  16   1       67.20       72.11      5.91 o 
   6  16   1      266.60      252.69     10.22 o 
  -5  17   1        6.03        5.81      2.72 o 
  -3  17   1       93.04       88.61      6.33 o 
  -1  17   1      146.21      170.27      6.70 o 
   1  17   1       49.47       57.68      4.33 o 
   3  17   1       22.02       34.56      4.42 o 
   5  17   1       44.65       46.63      9.48 o 
  -4  18   1        5.04        9.36      5.53 o 
  -2  18   1      236.11      239.96      8.41 o 
   0  18   1        0.85        3.06      2.15 o 
   2  18   1       42.99       32.74      8.07 o 
 -14   0   2      106.41       78.96     10.07 o 
 -12   0   2       49.09       39.21      6.89 o 
 -10   0   2     1575.66     1610.18     47.37 o 
  -8   0   2      299.42      315.32      8.77 o 
  -6   0   2     8785.24     9594.28    161.25 o 
  -4   0   2     6816.51     6910.81    116.06 o 
  -2   0   2      153.41      117.58      4.14 o 
   0   0   2     4597.43     4640.57    111.67 o 
   2   0   2    62928.95    58120.99   1191.66 o 
   4   0   2       15.07       19.03      1.46 o 
   8   0   2      526.58      482.26     14.78 o 
  10   0   2      110.85      110.17      9.36 o 
  12   0   2      321.67      284.46     12.13 o 
  14   0   2        0.05       -2.47      2.57 o 
 -15   1   2       14.82       20.57      4.74 o 
 -13   1   2       33.88       25.74      4.18 o 
 -11   1   2     1112.71     1066.33     22.83 o 
  -9   1   2     1375.52     1409.16     22.28 o 
  -7   1   2      119.96      152.96      3.23 o 
  -5   1   2     1198.08     1270.93     16.22 o 
  -1   1   2    13019.95    13919.59    202.25 o 
   1   1   2    22184.80    24274.24    354.64 o 
   5   1   2      736.39      723.95     10.06 o 
   7   1   2      625.12      572.56     13.56 o 
   9   1   2        3.76        0.70      2.22 o 
  11   1   2       85.32       87.79      4.80 o 
  13   1   2       61.91       69.54      4.83 o 
 -14   2   2       16.64       17.95      7.10 o 
 -12   2   2      268.28      265.50     11.36 o 
 -10   2   2      728.67      693.76     19.18 o 
  -8   2   2      689.61      681.12      9.98 o 
  -6   2   2      697.92      717.02      9.97 o 
  -4   2   2     5337.01     5686.99     67.84 o 
  -2   2   2     7983.74     8135.67     96.38 o 
   0   2   2    10318.87    11513.30    135.90 o 
   2   2   2     3981.16     3896.69     46.83 o 
   4   2   2     1985.52     2130.19     26.53 o 
   6   2   2      459.19      436.59      7.87 o 
   8   2   2      535.42      522.27     11.11 o 
  10   2   2      136.66      136.55      5.31 o 
  12   2   2       21.79       30.81      3.43 o 
  14   2   2       13.58       19.81      3.92 o 
 -15   3   2       31.64       34.94      5.47 o 
 -13   3   2       16.72       16.29      3.75 o 
 -11   3   2      654.45      665.01     15.82 o 
  -9   3   2      484.13      452.63      8.44 o 
  -7   3   2     1789.47     1845.20     25.79 o 
  -5   3   2      744.09      816.91     11.04 o 
  -3   3   2     1396.96     1457.72     18.21 o 
  -1   3   2     6921.00     7489.30     97.58 o 
   1   3   2     1868.76     2124.24     26.03 o 
   3   3   2     1213.21     1300.35     18.45 o 
   5   3   2     1967.56     2129.55     29.73 o 
   7   3   2      305.01      304.10      6.72 o 
   9   3   2       14.01       14.08      2.11 o 
  11   3   2      115.98      108.36      6.52 o 
  13   3   2       26.58       24.26      3.33 o 
 -14   4   2        0.15        4.50      2.97 o 
 -12   4   2        4.16        2.22      2.41 o 
 -10   4   2       81.15       68.56      3.12 o 
  -8   4   2     2282.77     2387.35     33.41 o 
  -6   4   2      116.60      114.88      2.75 o 
  -4   4   2     5711.83     6354.09     75.84 o 
  -2   4   2     5522.38     5703.21     74.85 o 
   0   4   2      174.63      173.59      4.17 o 
   2   4   2      458.86      363.97      5.57 o 
   4   4   2    10184.83    10784.46    128.10 o 
   6   4   2      732.12      666.04     12.37 o 
   8   4   2       29.45       32.87      3.06 o 
  10   4   2       47.63       55.80      3.86 o 
  12   4   2        3.25        9.11      2.46 o 
  14   4   2      136.20      146.14     13.34 o 
 -15   5   2        0.02        0.35      5.00 o 
 -13   5   2        1.21        3.81      2.71 o 
 -11   5   2      219.05      214.92      7.73 o 
  -9   5   2       57.04       60.76      2.88 o 
  -7   5   2      785.37      819.41     11.69 o 
  -5   5   2     3735.43     4060.70     49.39 o 
  -3   5   2     1113.05     1072.10     14.01 o 
  -1   5   2     2174.11     2106.22     28.77 o 
   1   5   2      235.11      196.47      4.03 o 
   3   5   2      189.89      183.63      3.54 o 
   5   5   2      750.63      665.32     11.00 o 
   7   5   2      492.82      482.91      9.07 o 
   9   5   2       40.10       43.47      3.34 o 
  11   5   2       40.64       39.77      3.63 o 
  13   5   2       14.80       19.47      3.22 o 
 -14   6   2        6.31        7.43      3.49 o 
 -12   6   2      245.59      260.65     11.52 o 
 -10   6   2     1582.56     1634.52     24.74 o 
  -8   6   2       40.46       35.58      2.21 o 
  -6   6   2      338.39      406.21      6.68 o 
  -4   6   2      752.62      724.26     10.60 o 
  -2   6   2     2107.57     2124.47     29.30 o 
   0   6   2     4666.55     5055.15     67.03 o 
   2   6   2      267.78      258.39      4.50 o 
   4   6   2      565.09      513.59      7.89 o 
   6   6   2     1364.76     1374.96     20.68 o 
   8   6   2       57.23       60.34      4.48 o 
  10   6   2       99.60      103.88      4.98 o 
  12   6   2       45.12       48.84      4.13 o 
 -13   7   2       16.32       23.42      4.34 o 
 -11   7   2       42.85       50.35      3.56 o 
  -9   7   2     1063.04     1005.37     25.74 o 
  -7   7   2      137.89      112.66      3.79 o 
  -5   7   2       18.75       15.72      1.23 o 
  -3   7   2     6339.72     7109.47     85.15 o 
  -1   7   2      250.52      359.88      6.61 o 
   1   7   2       70.81       74.62      4.07 o 
   3   7   2     1045.21     1065.60     14.51 o 
   5   7   2      157.12      153.25      4.20 o 
   7   7   2       81.41       70.11      6.30 o 
   9   7   2        2.24        2.10      1.34 o 
  11   7   2       36.82       41.87      3.70 o 
  13   7   2        2.59        4.79      2.51 o 
 -14   8   2       12.09       15.37      6.24 o 
 -12   8   2        0.68       -0.47      3.42 o 
 -10   8   2        2.34        1.50      2.55 o 
  -8   8   2        2.43        1.58      1.43 o 
  -6   8   2      165.86      175.47      4.50 o 
  -4   8   2       94.92       87.45      3.10 o 
  -2   8   2     3711.28     3888.32     52.59 o 
   0   8   2      203.01      233.92      5.05 o 
   2   8   2      241.21      223.19      4.32 o 
   4   8   2      264.82      241.02      4.76 o 
   6   8   2      168.44      171.17      4.77 o 
   8   8   2        1.22        2.78      1.22 o 
  10   8   2       26.45       31.77      3.29 o 
  12   8   2       18.98       20.06      2.92 o 
 -13   9   2      114.83      134.31     13.54 o 
 -11   9   2        5.05        3.41      1.98 o 
  -9   9   2      463.57      432.53     10.23 o 
  -7   9   2       14.84       21.40      2.37 o 
  -5   9   2       17.35       27.72      1.98 o 
  -3   9   2     1070.21     1095.63     16.88 o 
  -1   9   2      107.59       95.11      3.13 o 
   1   9   2      144.17      102.49      3.26 o 
   3   9   2      140.86      144.75      4.00 o 
   5   9   2      891.55      876.45     21.41 o 
   7   9   2       83.55       77.57      3.92 o 
   9   9   2       30.05       38.30      2.96 o 
  11   9   2       73.87       77.11      4.88 o 
 -12  10   2        3.70        8.80      4.62 o 
 -10  10   2        6.78        1.94      1.97 o 
  -8  10   2      707.85      669.59     13.91 o 
  -6  10   2       40.31       31.72      2.69 o 
  -4  10   2      117.76      112.08      3.68 o 
  -2  10   2        0.32       -0.62      0.91 o 
   0  10   2      187.11      221.57      5.30 o 
   2  10   2      359.64      340.92      7.07 o 
   4  10   2        3.81        4.01      1.46 o 
   6  10   2      669.31      631.18     13.26 o 
   8  10   2      357.89      328.95      8.79 o 
  10  10   2       14.92       10.59      2.79 o 
  12  10   2        1.87        4.83      4.77 o 
 -11  11   2        1.27        3.95      2.10 o 
  -9  11   2        2.33        2.78      1.78 o 
  -7  11   2      220.71      208.49      6.54 o 
  -5  11   2      298.95      275.05      9.26 o 
  -3  11   2       42.16       31.19      2.54 o 
  -1  11   2     1233.60     1116.31     17.62 o 
   1  11   2      762.27      694.94     12.12 o 
   3  11   2      187.56      191.38      5.12 o 
   5  11   2      398.16      388.76     11.87 o 
   7  11   2       17.67       11.85      2.61 o 
   9  11   2       12.70       13.69      5.77 o 
  11  11   2        8.23       10.71      4.98 o 
 -12  12   2       29.71       44.25      6.01 o 
 -10  12   2       10.91       10.11      2.72 o 
  -8  12   2        9.44        6.04      1.95 o 
  -6  12   2        0.02        0.27      1.26 o 
  -4  12   2        2.37        5.09      1.64 o 
  -2  12   2       62.94       53.93      3.40 o 
   0  12   2      667.76      606.93     14.17 o 
   2  12   2        0.67       -1.67      1.11 o 
   4  12   2       15.16       11.74      2.77 o 
   6  12   2        0.09       -2.12      1.41 o 
   8  12   2        1.29        5.36      2.16 o 
  10  12   2        8.76       14.44      2.71 o 
 -11  13   2        0.33        1.73      2.41 o 
  -9  13   2       26.48       30.31      6.21 o 
  -7  13   2      179.06      174.52      7.45 o 
  -5  13   2       35.70       45.69      3.38 o 
  -3  13   2      261.26      249.17      7.34 o 
  -1  13   2       37.84       45.73      4.11 o 
   1  13   2       33.68       28.38      3.08 o 
   3  13   2        6.98        8.97      2.59 o 
   5  13   2       26.62       35.36      4.07 o 
   7  13   2       77.49       71.39      5.52 o 
   9  13   2        0.41        0.66      2.10 o 
 -10  14   2       17.42       20.89      4.33 o 
  -8  14   2       10.29       11.90      2.82 o 
  -6  14   2       19.54       20.01      3.23 o 
  -4  14   2      182.19      195.97      6.65 o 
  -2  14   2      457.61      405.51     10.61 o 
   0  14   2       30.55       32.77      3.15 o 
   2  14   2        0.35        0.35      2.45 o 
   4  14   2        0.85        4.59      2.19 o 
   6  14   2      168.53      158.47      7.49 o 
   8  14   2       59.28       47.90      4.99 o 
  -9  15   2        7.57       18.25      6.48 o 
  -7  15   2       76.27       87.79      6.12 o 
  -5  15   2      102.52      100.60      7.22 o 
  -3  15   2       23.77       21.04      2.84 o 
  -1  15   2       11.20       10.93      2.31 o 
   1  15   2        6.12        3.76      2.24 o 
   3  15   2       41.69       38.36      5.92 o 
   5  15   2       88.93       94.94      6.49 o 
   7  15   2       55.76       64.50      5.80 o 
  -8  16   2       10.08        9.19      5.06 o 
  -6  16   2        2.40        3.40      3.03 o 
  -4  16   2       61.01       64.96      5.43 o 
  -2  16   2      303.75      299.84      9.02 o 
   0  16   2       19.35       20.39      2.91 o 
   2  16   2      145.69      147.48      8.72 o 
   4  16   2       54.75       59.89      7.63 o 
   6  16   2        1.60        3.84      2.54 o 
  -5  17   2        4.28        5.15      2.71 o 
  -3  17   2       99.64      128.75      6.25 o 
  -1  17   2       16.09       29.05      4.38 o 
   1  17   2       31.15       44.01      4.39 o 
   3  17   2       40.62       44.18      5.00 o 
  -4  18   2       18.30       32.15      7.60 o 
  -2  18   2       97.14      120.35      7.15 o 
   0  18   2        0.56        0.62      2.42 o 
 -15   1   3       15.02       20.32      4.40 o 
 -13   1   3       14.02       11.10      3.50 o 
 -11   1   3       94.80       87.02     13.07 o 
  -9   1   3      491.46      538.63     10.69 o 
  -7   1   3      757.01      877.03     16.51 o 
  -5   1   3       29.54       34.83      1.45 o 
  -3   1   3     7573.70     8196.64    106.48 o 
  -1   1   3     3986.53     4566.35     54.58 o 
   1   1   3      770.33      775.38     10.31 o 
   3   1   3     3819.90     4047.02     49.06 o 
   5   1   3        0.30        1.36      0.83 o 
   7   1   3      200.65      200.36      6.39 o 
   9   1   3       25.89       25.95      2.73 o 
  11   1   3        8.10        8.21      2.11 o 
  13   1   3        0.24       -0.43      1.80 o 
 -14   2   3      149.25      143.59      8.98 o 
 -12   2   3        5.90        4.01      2.60 o 
 -10   2   3        0.27        1.93      1.60 o 
  -8   2   3       84.99       88.74      2.51 o 
  -6   2   3      815.39      935.39     12.56 o 
  -4   2   3       55.84       68.72      1.77 o 
  -2   2   3      153.25      126.00      2.72 o 
   0   2   3    10420.97    10960.46    142.33 o 
   2   2   3     1653.79     1814.83     22.73 o 
   4   2   3     9752.54     9945.43    129.52 o 
   6   2   3      627.75      625.94     13.78 o 
   8   2   3        8.76       15.36      2.63 o 
  10   2   3        1.41        1.45      1.56 o 
  12   2   3        2.97        3.90      2.12 o 
 -15   3   3        0.52       -0.97      4.30 o 
 -13   3   3       78.80       77.48      6.80 o 
 -11   3   3        0.68        2.12      2.20 o 
  -9   3   3       29.44       25.40      3.71 o 
  -7   3   3      236.49      280.79      5.56 o 
  -5   3   3     2803.33     3224.70     39.34 o 
  -3   3   3      569.67      558.89      7.76 o 
  -1   3   3      408.19      480.49      6.80 o 
   1   3   3      236.12      234.74      4.02 o 
   3   3   3     1266.88     1449.67     18.69 o 
   5   3   3     6726.44     6705.33     88.59 o 
   7   3   3      299.51      292.05      7.10 o 
   9   3   3       64.46       68.69      4.05 o 
  11   3   3        0.87        1.71      1.70 o 
  13   3   3        1.08        2.41      1.98 o 
 -14   4   3       42.31       41.72      6.09 o 
 -12   4   3      207.56      200.35      9.75 o 
 -10   4   3        6.53        4.48      1.77 o 
  -8   4   3        8.21        9.57      1.08 o 
  -6   4   3      171.36      146.86      3.20 o 
  -4   4   3     3466.23     3747.19     49.62 o 
  -2   4   3     4408.93     4975.34     65.72 o 
   0   4   3      112.99       88.48      2.46 o 
   2   4   3     3410.91     3621.27     44.11 o 
   4   4   3     2134.53     2219.83     30.95 o 
   6   4   3      831.34      828.81     15.21 o 
   8   4   3      361.21      349.54      8.76 o 
  10   4   3        7.53        7.34      2.32 o 
  12   4   3       27.90       26.82      3.22 o 
 -15   5   3        0.01       -1.00      4.42 o 
 -13   5   3        0.84       -0.07      2.69 o 
 -11   5   3        4.17        4.73      2.06 o 
  -9   5   3     1140.38     1156.74     20.12 o 
  -7   5   3       67.82       58.79      2.15 o 
  -5   5   3     1918.04     2032.28     28.43 o 
  -3   5   3      106.24      109.54      3.48 o 
  -1   5   3      988.95     1014.73     13.33 o 
   1   5   3     4562.90     4942.89     59.61 o 
   3   5   3        9.54        7.51      0.94 o 
   5   5   3      123.23      107.51      3.42 o 
   7   5   3       52.15       58.84      2.94 o 
   9   5   3       66.20       62.07      3.98 o 
  11   5   3        4.41        5.40      2.47 o 
  13   5   3       24.24       26.40      3.54 o 
 -14   6   3        0.01        3.53      3.18 o 
 -12   6   3      274.39      265.24     11.54 o 
 -10   6   3        3.37        3.67      1.48 o 
  -8   6   3      297.73      276.63      6.04 o 
  -6   6   3      286.56      294.07      6.87 o 
  -4   6   3      128.65      184.24      3.72 o 
  -2   6   3     4755.55     5299.82     70.40 o 
   0   6   3      205.42      200.68      4.38 o 
   2   6   3     1626.19     1627.20     21.03 o 
   4   6   3        1.19        1.01      0.74 o 
   6   6   3     2431.74     2349.84     33.54 o 
   8   6   3       44.07       45.38      2.88 o 
  10   6   3       31.92       35.09      4.04 o 
  12   6   3       24.01       25.34      3.25 o 
 -13   7   3      476.00      475.82     25.44 o 
 -11   7   3        9.26       15.10      4.89 o 
  -9   7   3      397.11      358.66     10.01 o 
  -7   7   3     1714.66     1674.90     26.07 o 
  -5   7   3      452.52      431.20      6.97 o 
  -3   7   3     6679.12     7211.29     95.29 o 
  -1   7   3      502.96      543.29      9.21 o 
   1   7   3       33.34       29.24      1.79 o 
   3   7   3      458.32      420.24      7.72 o 
   5   7   3      864.19      840.93     13.86 o 
   7   7   3       11.07        8.44      1.62 o 
   9   7   3       85.37       81.48      5.66 o 
  11   7   3       40.55       35.95      5.63 o 
 -14   8   3       18.32       14.13      6.06 o 
 -12   8   3        1.30        4.59      4.42 o 
 -10   8   3      435.70      457.24     12.43 o 
  -8   8   3     1099.71     1008.01     18.40 o 
  -6   8   3     1119.76     1084.55     20.86 o 
  -4   8   3     1553.49     1458.90     21.54 o 
  -2   8   3     1038.26      895.20     14.11 o 
   0   8   3      115.68      135.07      3.82 o 
   2   8   3      167.83      197.23      4.78 o 
   4   8   3     2194.47     2109.91     30.16 o 
   6   8   3       96.89       90.17      3.84 o 
   8   8   3       15.58       14.86      2.00 o 
  10   8   3        0.77        0.48      1.76 o 
  12   8   3       38.59       38.62      5.04 o 
 -13   9   3       42.91       61.18     10.13 o 
 -11   9   3      189.77      195.84     11.69 o 
  -9   9   3       22.00       24.05      3.10 o 
  -7   9   3      143.31      120.86      4.55 o 
  -5   9   3      484.20      494.27      9.20 o 
  -3   9   3     1251.32     1144.84     33.82 o 
  -1   9   3       17.47       19.61      1.75 o 
   1   9   3     1579.01     1551.82     22.97 o 
   3   9   3      528.20      467.05      8.82 o 
   5   9   3      671.97      653.03     16.57 o 
   7   9   3        4.57       10.10      2.53 o 
   9   9   3       14.81       16.69      2.51 o 
  11   9   3       23.55       29.76      4.04 o 
 -12  10   3       18.63       28.85      6.95 o 
 -10  10   3      356.32      388.09     11.68 o 
  -8  10   3        0.47       -0.75      1.62 o 
  -6  10   3      531.54      523.01      9.91 o 
  -4  10   3     1129.16     1139.42     19.49 o 
  -2  10   3      273.83      252.12      5.86 o 
   0  10   3      503.04      499.27      9.36 o 
   2  10   3      142.92      136.22      4.15 o 
   4  10   3      793.52      777.67     16.05 o 
   6  10   3      142.20      133.18      5.17 o 
   8  10   3       26.31       30.40      3.13 o 
  10  10   3       59.17       54.71      5.01 o 
 -11  11   3      359.74      396.30     15.33 o 
  -9  11   3       65.40       88.39      5.47 o 
  -7  11   3       56.14       63.73      4.52 o 
  -5  11   3      970.23      959.57     15.88 o 
  -3  11   3      203.22      189.01      7.17 o 
  -1  11   3     3273.38     3147.11     44.15 o 
   1  11   3      272.05      234.56      5.83 o 
   3  11   3      976.56      952.21     18.03 o 
   5  11   3      331.14      296.64      8.23 o 
   7  11   3        0.55        4.24      2.01 o 
   9  11   3        2.43        2.09      2.02 o 
 -12  12   3      130.85      166.02     13.75 o 
 -10  12   3      268.07      291.36     12.63 o 
  -8  12   3        1.94        1.62      2.07 o 
  -6  12   3      268.82      274.54      7.74 o 
  -4  12   3      370.53      364.44      8.00 o 
  -2  12   3     1237.12     1193.83     19.10 o 
   0  12   3      173.47      139.92      4.54 o 
   2  12   3     1686.32     1646.97     28.50 o 
   4  12   3      150.52      144.94      6.73 o 
   6  12   3       35.91       43.32      4.36 o 
   8  12   3       50.41       48.75      4.87 o 
  10  12   3       81.08       99.45     12.54 o 
 -11  13   3       99.10      129.95     12.42 o 
  -9  13   3      241.27      266.18     18.78 o 
  -7  13   3      108.35      101.09      9.62 o 
  -5  13   3       38.08       48.44      5.13 o 
  -3  13   3      416.21      401.25      9.85 o 
  -1  13   3      211.98      181.86      7.37 o 
   1  13   3        2.35        0.71      1.50 o 
   3  13   3      844.76      794.38     19.33 o 
   5  13   3        4.67        4.39      2.13 o 
   7  13   3        3.82        6.82      2.47 o 
   9  13   3        6.61       11.62      4.68 o 
 -10  14   3       86.75      103.36      8.10 o 
  -8  14   3       37.55       30.38      4.83 o 
  -6  14   3       46.18       36.99      4.19 o 
  -4  14   3      308.04      328.04      9.00 o 
  -2  14   3      222.16      211.27      8.79 o 
   0  14   3      202.52      202.58      6.73 o 
   2  14   3      397.96      370.66     11.69 o 
   4  14   3      298.27      316.24     11.00 o 
   6  14   3        8.63       10.20      2.69 o 
   8  14   3       13.16       22.83      4.61 o 
  -9  15   3       13.42       17.90      6.12 o 
  -7  15   3        2.59        2.62      4.12 o 
  -5  15   3      217.12      205.47      8.41 o 
  -3  15   3      802.89      759.71     16.17 o 
  -1  15   3       83.50       71.75      4.47 o 
   1  15   3        7.02        6.19      2.06 o 
   3  15   3      452.51      456.30     13.95 o 
   5  15   3      106.02      117.84      7.21 o 
   7  15   3       17.11       19.02      5.42 o 
  -8  16   3        6.29       13.78      5.89 o 
  -6  16   3        1.75        4.77      2.51 o 
  -4  16   3      569.99      558.66     13.42 o 
  -2  16   3       20.52       23.84      3.08 o 
   0  16   3       19.38       26.79      3.58 o 
   2  16   3       97.45      106.98      6.93 o 
   4  16   3      284.21      318.33     11.74 o 
  -5  17   3      124.76      149.76      8.02 o 
  -3  17   3       97.79      107.16      5.82 o 
  -1  17   3        5.40        3.45      2.04 o 
   1  17   3        0.27        0.29      2.30 o 
   3  17   3       65.45       78.67      6.35 o 
  -2  18   3       54.32       44.99      4.88 o 
   0  18   3        6.81        3.68      2.57 o 
 -14   0   4       20.29       12.95      5.77 o 
 -12   0   4      912.72      908.47     36.62 o 
 -10   0   4     1513.98     1501.57     35.80 o 
  -8   0   4     1501.83     1591.91     36.82 o 
  -6   0   4     2953.49     2904.45    121.29 o 
  -4   0   4     8113.35     8933.83    184.10 o 
  -2   0   4     4633.17     4992.78    106.03 o 
   0   0   4     2440.46     2747.58     47.64 o 
   2   0   4     2995.77     2875.12     50.13 o 
   4   0   4      733.89      746.09     15.18 o 
   6   0   4      138.92      136.80     13.01 o 
   8   0   4       97.77       96.12     10.10 o 
  10   0   4       30.50       27.26      4.58 o 
  12   0   4       18.81       18.07      4.08 o 
 -15   1   4       55.51       65.33     10.07 o 
 -13   1   4       23.89       30.72      4.86 o 
 -11   1   4      996.21      942.54     25.75 o 
  -9   1   4        0.30        0.65      1.13 o 
  -7   1   4     1844.30     1820.02     29.00 o 
  -5   1   4      126.78      264.18      4.87 o 
  -3   1   4     7648.29     8661.98    112.79 o 
  -1   1   4       59.49       63.19      3.17 o 
   1   1   4     1660.80     1698.81     21.49 o 
   3   1   4     3447.58     3759.55     45.97 o 
   5   1   4      317.18      329.45      5.78 o 
   7   1   4        2.98        4.37      1.35 o 
   9   1   4       14.50       17.26      2.34 o 
  11   1   4      159.13      160.28      6.50 o 
  13   1   4        1.93        4.83      3.23 o 
 -14   2   4       62.75       58.77      6.42 o 
 -12   2   4      359.26      346.85     33.21 o 
 -10   2   4      490.19      442.33     11.50 o 
  -8   2   4      967.35      944.64     36.53 o 
  -6   2   4     1834.22     1940.37     24.46 o 
  -4   2   4     1104.86     1004.05     14.64 o 
  -2   2   4      188.65      176.01      3.22 o 
   0   2   4       18.70        6.22      0.83 o 
   2   2   4     4929.43     5361.73     64.66 o 
   4   2   4     6763.65     6776.01     81.58 o 
   6   2   4      448.26      452.13      8.54 o 
   8   2   4       72.31       69.70      4.00 o 
  10   2   4      254.63      250.53      9.99 o 
  12   2   4       17.66       17.71      4.13 o 
 -15   3   4        0.70        4.06      3.15 o 
 -13   3   4      177.99      157.52      9.18 o 
 -11   3   4      159.79      139.75      5.99 o 
  -9   3   4        3.47        3.90      1.38 o 
  -7   3   4      331.03      312.16      6.11 o 
  -5   3   4     9036.25     9727.81    115.68 o 
  -3   3   4     3053.26     3235.58     39.39 o 
  -1   3   4     2416.10     2468.52     30.52 o 
   1   3   4      268.82      271.95      4.75 o 
   3   3   4     4326.26     4453.09     54.28 o 
   5   3   4      488.54      437.39      8.26 o 
   7   3   4       23.55       29.45      2.77 o 
   9   3   4       64.03       63.84      4.78 o 
  11   3   4       21.87       21.33      2.89 o 
 -14   4   4       80.46       94.77      9.16 o 
 -12   4   4       45.11       44.72      5.19 o 
 -10   4   4      864.19      855.32     18.87 o 
  -8   4   4        2.28        0.61      0.91 o 
  -6   4   4      688.20      651.75     11.34 o 
  -4   4   4     5794.29     5991.55     71.92 o 
  -2   4   4     1943.45     2249.91     27.99 o 
   0   4   4      584.70      636.77     10.14 o 
   2   4   4     1118.78     1149.46     15.45 o 
   4   4   4      162.87      157.99      6.10 o 
   6   4   4      407.68      370.01      7.58 o 
   8   4   4       29.76       26.30      3.49 o 
  10   4   4       52.41       63.58      4.45 o 
  12   4   4        7.95       11.33      2.56 o 
 -15   5   4       41.28       59.47      9.19 o 
 -13   5   4      122.11      130.69      8.68 o 
 -11   5   4      839.59      840.64     23.22 o 
  -9   5   4        1.38        2.55      1.60 o 
  -7   5   4        5.18        9.20      1.26 o 
  -5   5   4     4984.98     5113.03     61.86 o 
  -3   5   4       53.96       61.55      5.25 o 
  -1   5   4      939.45     1028.34     13.78 o 
   1   5   4     1537.74     1541.33     20.04 o 
   3   5   4      935.68      946.50     13.27 o 
   5   5   4      834.69      797.43     15.68 o 
   7   5   4      340.83      317.20      7.18 o 
   9   5   4      215.36      210.13     13.47 o 
  11   5   4       29.20       32.86      3.66 o 
 -14   6   4       63.21       79.19     11.31 o 
 -12   6   4       35.01       38.05      8.10 o 
 -10   6   4      243.85      262.46      8.47 o 
  -8   6   4      225.95      219.88      7.84 o 
  -6   6   4       94.10       83.59      2.51 o 
  -4   6   4     1687.65     1941.99     24.71 o 
  -2   6   4      711.89      688.04      9.79 o 
   0   6   4     3452.10     3646.31     77.48 o 
   2   6   4     1017.93     1066.67     14.69 o 
   4   6   4       77.00       73.44      2.97 o 
   6   6   4      448.50      424.85      8.66 o 
   8   6   4      191.98      190.91      6.43 o 
  10   6   4       48.31       58.83      4.32 o 
  12   6   4        0.42        3.30      2.11 o 
 -13   7   4       27.96       41.81      8.54 o 
 -11   7   4      152.16      147.15      8.12 o 
  -9   7   4      232.18      225.83      9.69 o 
  -7   7   4     2384.73     2318.03     42.43 o 
  -5   7   4      120.06       92.95      3.94 o 
  -3   7   4     1139.80     1051.78     16.09 o 
  -1   7   4      124.25      114.84      3.77 o 
   1   7   4     1189.95     1153.98     15.67 o 
   3   7   4      241.77      213.65      4.51 o 
   5   7   4       55.51       50.93      2.73 o 
   7   7   4        1.09        2.36      1.23 o 
   9   7   4       45.83       51.08      3.96 o 
  11   7   4       11.65       16.04      2.74 o 
 -12   8   4      322.38      326.00     13.23 o 
 -10   8   4        1.61        0.62      2.21 o 
  -8   8   4      650.92      658.51     15.56 o 
  -6   8   4      515.70      489.07     12.52 o 
  -4   8   4      280.41      213.15      7.27 o 
  -2   8   4     1453.67     1548.03     22.81 o 
   0   8   4     2986.85     3096.56     42.89 o 
   2   8   4       97.18      103.52      3.46 o 
   4   8   4       28.74       29.15      2.60 o 
   6   8   4       31.91       35.13      3.39 o 
   8   8   4       94.24       85.20      3.97 o 
  10   8   4       40.82       47.18      6.05 o 
 -13   9   4      126.28      125.65     13.31 o 
 -11   9   4      146.77      112.85      8.45 o 
  -9   9   4        8.56        4.38      1.84 o 
  -7   9   4        5.42        5.46      1.60 o 
  -5   9   4       66.64       54.00      2.76 o 
  -3   9   4      126.20      143.13      4.15 o 
  -1   9   4      261.95      260.03     11.09 o 
   1   9   4        0.41        2.25      1.09 o 
   3   9   4       82.10       86.74      4.09 o 
   5   9   4       47.32       46.13      4.27 o 
   7   9   4        2.15        2.33      1.54 o 
   9   9   4      160.07      153.87      7.63 o 
  11   9   4       14.92       18.06      4.28 o 
 -12  10   4        0.27        3.77      2.77 o 
 -10  10   4       19.25       22.02      5.77 o 
  -8  10   4        6.25        3.37      1.87 o 
  -6  10   4      820.26      755.61     13.14 o 
  -4  10   4      327.57      324.40      7.23 o 
  -2  10   4      350.83      313.87      6.93 o 
   0  10   4      201.29      185.51      5.03 o 
   2  10   4     1347.72     1237.15     19.52 o 
   4  10   4       63.06       60.72      4.32 o 
   6  10   4       25.80       26.70      2.87 o 
   8  10   4      120.86      127.42      5.71 o 
  10  10   4        6.43        3.38      2.49 o 
 -11  11   4        1.71        6.54      4.77 o 
  -9  11   4        2.97        0.59      2.04 o 
  -7  11   4      435.61      373.08     10.90 o 
  -5  11   4     1449.70     1322.93     20.83 o 
  -3  11   4      385.21      353.64      7.72 o 
  -1  11   4       30.14       37.37      2.60 o 
   1  11   4      411.42      413.55      8.68 o 
   3  11   4      489.25      413.28     10.03 o 
   5  11   4        8.80       13.13      2.28 o 
   7  11   4       17.77       19.35      2.71 o 
   9  11   4       27.31       32.26      4.15 o 
 -12  12   4        0.90        7.04      3.37 o 
 -10  12   4       47.64       56.54      6.05 o 
  -8  12   4        7.99       12.92      2.76 o 
  -6  12   4       47.76       48.90      4.14 o 
  -4  12   4       16.37       23.21      2.30 o 
  -2  12   4       11.51       13.68      1.92 o 
   0  12   4       22.10       17.51      2.12 o 
   2  12   4        1.61        3.92      1.54 o 
   4  12   4       12.78       15.62      2.48 o 
   6  12   4        0.03       -1.05      2.38 o 
   8  12   4       24.70       24.82      4.55 o 
 -11  13   4       21.17       24.76      4.92 o 
  -9  13   4        0.21        3.00      2.79 o 
  -7  13   4       61.81       73.02      5.16 o 
  -5  13   4      148.20      143.56      6.32 o 
  -3  13   4        0.44        0.26      1.31 o 
  -1  13   4      196.59      199.73      6.57 o 
   1  13   4      389.18      361.71     12.43 o 
   3  13   4       30.54       44.15      5.19 o 
   5  13   4        0.82       -2.83      3.60 o 
   7  13   4       23.77       24.51      3.66 o 
  -8  14   4        6.12       14.73      3.69 o 
  -6  14   4        3.61        1.28      2.76 o 
  -4  14   4      446.62      453.80     11.20 o 
  -2  14   4      110.78      112.83      5.13 o 
   0  14   4      362.34      344.68      9.44 o 
   2  14   4       85.13       92.95      6.09 o 
   4  14   4        5.96        3.30      2.28 o 
   6  14   4        9.66        6.79      2.52 o 
  -9  15   4       15.92       14.90      6.06 o 
  -7  15   4       55.05       53.42      6.20 o 
  -5  15   4       73.55       75.16      4.59 o 
  -3  15   4        3.02        1.30      1.78 o 
  -1  15   4        1.95        1.35      1.67 o 
   1  15   4        8.00        3.68      2.34 o 
   3  15   4        1.33        4.96      2.58 o 
   5  15   4      126.97      109.37      7.11 o 
  -6  16   4       11.55        9.16      3.34 o 
  -4  16   4       89.31      103.03      5.57 o 
  -2  16   4       54.45       65.44      5.69 o 
   0  16   4      155.82      146.71      6.18 o 
   2  16   4       12.11        9.19      3.05 o 
   4  16   4      118.53      124.46      7.72 o 
  -5  17   4       22.83       28.09      7.54 o 
  -3  17   4      112.75      121.12      6.71 o 
  -1  17   4        0.51        5.75      2.25 o 
   1  17   4       95.78      108.89      7.19 o 
 -15   1   5        1.82        1.95      7.65 o 
 -13   1   5      252.49      262.62     11.92 o 
 -11   1   5       86.11       87.55      5.00 o 
  -9   1   5      409.65      373.01     14.92 o 
  -7   1   5      557.72      581.96     13.82 o 
  -5   1   5      714.79      799.24     15.23 o 
  -3   1   5      857.30      866.84     11.67 o 
  -1   1   5      559.86      570.98      9.05 o 
   1   1   5        4.73        5.17      0.89 o 
   3   1   5       72.46       84.55      2.57 o 
   5   1   5      610.52      628.68     12.16 o 
   7   1   5       53.12       53.12      3.60 o 
   9   1   5       18.53       20.04      2.73 o 
  11   1   5        0.53        0.95      1.86 o 
 -14   2   5       33.19       34.57      5.48 o 
 -12   2   5       63.75       61.61      5.97 o 
 -10   2   5       32.71       25.94      2.48 o 
  -8   2   5      286.49      326.21      7.75 o 
  -6   2   5     2464.82     2491.10     38.72 o 
  -4   2   5       96.47       93.17      2.63 o 
  -2   2   5     1375.66     1558.61     19.98 o 
   0   2   5        3.65        1.20      0.66 o 
   2   2   5       86.77       84.13      2.75 o 
   4   2   5      182.87      170.07      3.86 o 
   6   2   5        1.02        1.77      1.37 o 
   8   2   5        1.88        2.08      1.52 o 
  10   2   5       34.72       36.18      3.64 o 
  12   2   5        0.70        2.37      2.00 o 
 -15   3   5       10.29       17.90      6.06 o 
 -13   3   5      102.36       97.72      7.64 o 
 -11   3   5      209.09      173.39      6.88 o 
  -9   3   5      185.93      188.39      7.11 o 
  -7   3   5       59.37       73.77      3.32 o 
  -5   3   5      903.52      996.60     14.98 o 
  -3   3   5     1589.61     1848.54     23.45 o 
  -1   3   5      256.86      277.30      4.90 o 
   1   3   5     2776.35     3022.66     37.57 o 
   3   3   5       24.89       31.45      2.73 o 
   5   3   5       91.06       79.01      3.51 o 
   7   3   5      639.80      541.77     11.99 o 
   9   3   5       34.22       31.09      3.38 o 
  11   3   5        5.40        7.68      2.18 o 
 -14   4   5       48.38       64.16     11.04 o 
 -12   4   5       83.25       76.33      6.53 o 
 -10   4   5        1.91        1.10      1.73 o 
  -8   4   5      305.29      300.13     16.66 o 
  -6   4   5      231.94      244.60      5.40 o 
  -4   4   5     2014.62     2219.79     27.92 o 
  -2   4   5     3177.27     3710.80     49.91 o 
   0   4   5      433.31      398.54      6.54 o 
   2   4   5      391.55      321.73      5.78 o 
   4   4   5       29.55       43.52      3.07 o 
   6   4   5      906.86      808.88     24.38 o 
   8   4   5      272.90      266.18      7.97 o 
  10   4   5        6.90        8.30      2.40 o 
  12   4   5        0.01        4.47      4.00 o 
 -13   5   5      140.47      156.32      8.88 o 
 -11   5   5      324.52      294.82      9.53 o 
  -9   5   5      548.82      521.41     11.29 o 
  -7   5   5      523.97      540.61     11.12 o 
  -5   5   5     1400.20     1377.92     20.18 o 
  -3   5   5      963.75     1014.86     13.83 o 
  -1   5   5       10.70       26.83      1.76 o 
   1   5   5      763.40      696.43     10.34 o 
   3   5   5       72.06       65.59      2.46 o 
   5   5   5       53.09       46.93      2.68 o 
   7   5   5      282.57      251.17      7.39 o 
   9   5   5      155.48      158.48      8.46 o 
  11   5   5        0.24        3.70      2.02 o 
 -14   6   5       54.63       70.72     10.66 o 
 -12   6   5      170.90      168.26     13.75 o 
 -10   6   5      484.43      463.61     15.69 o 
  -8   6   5        8.91        9.16      2.01 o 
  -6   6   5     1298.58     1272.99     25.33 o 
  -4   6   5     1248.75     1317.46     21.75 o 
  -2   6   5       52.51       58.17      2.03 o 
   0   6   5     1381.46     1391.58     25.27 o 
   2   6   5      216.49      184.08      4.11 o 
   4   6   5        1.56        2.83      1.13 o 
   6   6   5       35.29       41.48      2.73 o 
   8   6   5      288.19      247.81     14.73 o 
  10   6   5       10.31       10.32      2.54 o 
 -13   7   5      189.83      199.25     15.60 o 
 -11   7   5       34.33       27.68      4.43 o 
  -9   7   5      279.83      262.12     16.72 o 
  -7   7   5      131.85      129.82      8.62 o 
  -5   7   5      125.14      102.92      6.09 o 
  -3   7   5      148.03      131.46      3.75 o 
  -1   7   5      700.41      730.13     12.15 o 
   1   7   5      801.20      773.12     13.52 o 
   3   7   5      697.95      662.06     13.24 o 
   5   7   5       10.85       11.39      1.84 o 
   7   7   5        7.76       14.22      2.05 o 
   9   7   5      212.11      201.11      8.85 o 
  11   7   5        1.02       -1.13      2.13 o 
 -12   8   5      174.49      176.92      9.55 o 
 -10   8   5       11.80       13.30      6.06 o 
  -8   8   5      312.48      313.39      9.33 o 
  -6   8   5     3157.66     3208.05     50.15 o 
  -4   8   5      133.69      121.49      3.72 o 
  -2   8   5       15.22       15.13      1.66 o 
   0   8   5      807.85      712.84     12.22 o 
   2   8   5      957.13      942.86     15.40 o 
   4   8   5        5.53        3.03      1.50 o 
   6   8   5       41.23       38.10      3.87 o 
   8   8   5       27.41       28.20      4.00 o 
  10   8   5       11.86       11.39      2.98 o 
 -13   9   5       81.50       69.12      6.94 o 
 -11   9   5        3.96       16.92      3.79 o 
  -9   9   5       10.69       12.51      3.27 o 
  -7   9   5      494.21      494.17     10.87 o 
  -5   9   5     4975.94     4858.36     74.05 o 
  -3   9   5      120.96      120.90      3.90 o 
  -1   9   5       94.20       92.00      3.51 o 
   1   9   5      544.93      506.52      9.73 o 
   3   9   5        0.83        2.61      1.42 o 
   5   9   5      442.98      413.28     11.56 o 
   7   9   5      127.62      127.19      5.56 o 
   9   9   5       14.24       15.07      3.25 o 
 -12  10   5       70.46       77.93      7.07 o 
 -10  10   5       61.80       69.36      9.98 o 
  -8  10   5      315.13      302.32     12.01 o 
  -6  10   5      167.54      161.93      7.26 o 
  -4  10   5      198.15      212.00      5.58 o 
  -2  10   5        0.22        1.30      1.25 o 
   0  10   5       58.79       46.94      3.86 o 
   2  10   5     2384.91     2308.78     33.76 o 
   4  10   5       70.22       73.10      4.23 o 
   6  10   5       52.33       47.94      3.77 o 
   8  10   5       61.37       59.52      4.29 o 
  10  10   5        4.15        5.12      4.83 o 
 -11  11   5      108.98      107.64      8.06 o 
  -9  11   5      126.71      120.78      8.03 o 
  -7  11   5      386.97      422.65     10.21 o 
  -5  11   5      177.18      167.80      5.99 o 
  -3  11   5        0.02       -0.15      1.18 o 
  -1  11   5      156.69      159.38      5.53 o 
   1  11   5     1357.67     1320.86     21.09 o 
   3  11   5      190.17      187.14      7.83 o 
   5  11   5       38.92       47.13      4.55 o 
   7  11   5       54.51       59.79      5.77 o 
   9  11   5        8.24       21.37      6.42 o 
 -10  12   5       19.02       18.62      4.02 o 
  -8  12   5      497.20      490.36     23.96 o 
  -6  12   5      352.39      343.81      9.09 o 
  -4  12   5      543.54      485.09     10.01 o 
  -2  12   5        1.52        2.61      1.38 o 
   0  12   5      239.02      257.22      9.71 o 
   2  12   5       85.33       72.46      4.36 o 
   4  12   5       92.42       90.24      4.97 o 
   6  12   5       29.94       37.14      3.63 o 
   8  12   5        7.93        9.96      2.44 o 
  -9  13   5       58.16       73.54      9.77 o 
  -7  13   5      807.74      774.23     19.04 o 
  -5  13   5        0.64        5.98      1.88 o 
  -3  13   5      407.01      382.13      8.73 o 
  -1  13   5      248.16      240.01      6.60 o 
   1  13   5      264.59      247.50      8.02 o 
   3  13   5      486.16      496.66     17.51 o 
   5  13   5      106.29       99.83      6.50 o 
   7  13   5        0.24        1.34      2.81 o 
  -8  14   5       39.47       44.87      8.18 o 
  -6  14   5      189.60      202.10      8.11 o 
  -4  14   5       31.99       41.77      4.17 o 
  -2  14   5       18.89       22.39      2.84 o 
   0  14   5      259.76      249.01      7.90 o 
   2  14   5      274.09      304.53     10.85 o 
   4  14   5       54.20       62.70      7.82 o 
   6  14   5       27.99       19.64      4.43 o 
  -7  15   5      158.78      147.46      9.17 o 
  -5  15   5      158.22      179.24      7.84 o 
  -3  15   5        0.59       -1.45      1.61 o 
  -1  15   5       75.75       71.02      4.60 o 
   1  15   5       96.65      106.29      7.09 o 
   3  15   5      114.49      138.01      7.62 o 
  -6  16   5      224.61      251.01     17.61 o 
  -4  16   5       17.22       21.04      3.64 o 
  -2  16   5       62.17       60.43      4.46 o 
   0  16   5      123.64      147.21      7.95 o 
   2  16   5       26.39       43.09      4.98 o 
  -3  17   5       30.94       35.56      4.47 o 
  -1  17   5       49.03       51.87      4.42 o 
   1  17   5       21.52       41.92      8.42 o 
 -14   0   6      110.77       99.63     11.48 o 
 -12   0   6      183.55      166.22     12.60 o 
 -10   0   6      507.36      455.96     14.71 o 
  -8   0   6     1591.11     1507.27     35.97 o 
  -6   0   6     1106.17      930.66     31.85 o 
  -4   0   6      103.83      127.02      8.30 o 
  -2   0   6        0.76        4.91      1.14 o 
   0   0   6     2654.09     2676.18     47.61 o 
   2   0   6       57.29       51.74      3.14 o 
   4   0   6       21.04       20.85      2.36 o 
   6   0   6       70.25       72.62      5.78 o 
   8   0   6      159.28      164.43     12.39 o 
  10   0   6        0.04        4.89      2.94 o 
 -15   1   6       62.54       79.62      7.74 o 
 -13   1   6       45.19       50.58      5.84 o 
 -11   1   6      316.55      284.84      7.90 o 
  -9   1   6     1440.87     1375.61     23.87 o 
  -7   1   6     3168.06     3079.55     47.85 o 
  -5   1   6      123.15      106.17      3.76 o 
  -3   1   6        0.26        1.14      0.74 o 
  -1   1   6     1980.67     2042.57     26.07 o 
   1   1   6     3335.74     3526.69     43.76 o 
   3   1   6      194.00      189.26      4.30 o 
   5   1   6       81.71       92.83      5.69 o 
   7   1   6      114.05      126.20      5.35 o 
   9   1   6       47.42       38.56      3.74 o 
  11   1   6        2.53        7.63      2.20 o 
 -14   2   6       90.40      114.91      8.74 o 
 -12   2   6        0.14        3.18      2.65 o 
 -10   2   6        0.28        0.36      1.38 o 
  -8   2   6     1186.64     1211.88     22.29 o 
  -6   2   6       66.91       61.59      3.12 o 
  -4   2   6       45.83       57.65      3.56 o 
  -2   2   6        0.53        8.89      0.97 o 
   0   2   6     3727.29     3940.38     48.51 o 
   2   2   6      411.76      401.87      7.59 o 
   4   2   6        6.04        4.49      1.35 o 
   6   2   6      832.08      809.96     16.08 o 
   8   2   6        3.43        1.54      1.67 o 
  10   2   6        4.39        4.77      1.95 o 
 -15   3   6      139.73      116.82     12.60 o 
 -13   3   6       94.48      116.87     16.28 o 
 -11   3   6       22.20       23.98      3.27 o 
  -9   3   6       10.12       15.25      2.44 o 
  -7   3   6     4044.15     3889.95     59.42 o 
  -5   3   6        2.07        1.35      0.99 o 
  -3   3   6        4.34        7.76      1.11 o 
  -1   3   6     2462.24     2582.87     32.56 o 
   1   3   6      593.39      575.92      9.05 o 
   3   3   6      882.31      838.56     18.53 o 
   5   3   6      274.60      269.41      6.42 o 
   7   3   6      525.29      482.22     13.17 o 
   9   3   6        2.49        2.02      1.72 o 
  11   3   6       15.21       12.65      4.30 o 
 -14   4   6      171.90      202.90     23.46 o 
 -12   4   6        7.05        7.11      3.31 o 
 -10   4   6       14.67       13.13      2.16 o 
  -8   4   6     4612.75     4541.95     69.22 o 
  -6   4   6      800.40      782.15     14.55 o 
  -4   4   6      275.37      296.29      6.04 o 
  -2   4   6     2556.22     2471.74     31.23 o 
   0   4   6      744.34      739.91     11.01 o 
   2   4   6      968.76      949.18     16.25 o 
   4   4   6      103.43      102.05      3.69 o 
   6   4   6      174.12      193.96      6.45 o 
   8   4   6       11.57       13.78      2.60 o 
  10   4   6       61.96       60.93      4.77 o 
 -13   5   6        3.39        6.36      5.36 o 
 -11   5   6       49.55       44.93      5.15 o 
  -9   5   6      415.94      425.12      9.84 o 
  -7   5   6        5.17        2.76      1.32 o 
  -5   5   6      772.73      819.16     13.17 o 
  -3   5   6      346.56      366.99      6.29 o 
  -1   5   6      504.76      521.52      8.33 o 
   1   5   6     1736.65     1818.18     26.19 o 
   3   5   6        0.47        1.55      0.85 o 
   5   5   6        0.04       -0.10      1.05 o 
   7   5   6      125.83      113.27      5.37 o 
   9   5   6        5.90        3.30      1.95 o 
  11   5   6        0.44        2.94      3.95 o 
 -12   6   6       58.29       57.84      6.04 o 
 -10   6   6       15.44       16.96      3.58 o 
  -8   6   6       15.61       17.62      2.74 o 
  -6   6   6     1042.26      943.70     20.34 o 
  -4   6   6      209.24      217.24      5.94 o 
  -2   6   6      704.76      741.51     12.34 o 
   0   6   6      232.86      199.05      7.97 o 
   2   6   6       76.83       79.53      2.84 o 
   4   6   6      130.48      136.59      4.46 o 
   6   6   6       38.22       45.63      3.59 o 
   8   6   6      338.00      307.44     13.48 o 
  10   6   6        8.93        7.32      2.67 o 
 -13   7   6      183.83      209.11     24.49 o 
 -11   7   6        5.14        7.93      3.59 o 
  -9   7   6      693.91      624.95     23.51 o 
  -7   7   6        0.39        1.29      1.60 o 
  -5   7   6       49.42       51.03      3.41 o 
  -3   7   6        0.58        3.05      1.34 o 
  -1   7   6      480.32      472.83      8.95 o 
   1   7   6      863.97      838.63     24.01 o 
   3   7   6      481.91      471.63     11.31 o 
   5   7   6       21.92       28.11      2.84 o 
   7   7   6       15.47       10.64      2.73 o 
   9   7   6      119.02      112.90      7.01 o 
 -12   8   6       14.36       21.23      8.68 o 
 -10   8   6      433.14      410.88     15.16 o 
  -8   8   6        1.89       -0.23      1.60 o 
  -6   8   6     1104.70     1061.59     22.66 o 
  -4   8   6      155.10      154.47      7.79 o 
  -2   8   6      308.56      277.07      6.37 o 
   0   8   6      906.24      955.80     17.69 o 
   2   8   6       40.63       30.37      2.40 o 
   4   8   6      141.69      139.50      5.38 o 
   6   8   6       10.60        8.26      2.24 o 
   8   8   6       41.18       45.26      7.23 o 
 -13   9   6       31.48       36.62      7.54 o 
 -11   9   6       74.76       82.31      7.13 o 
  -9   9   6        0.40        0.78      2.21 o 
  -7   9   6      107.63       97.01      5.22 o 
  -5   9   6      374.83      397.27      9.46 o 
  -3   9   6        9.37       12.90      1.76 o 
  -1   9   6      729.68      704.59     12.58 o 
   1   9   6        2.10        5.36      1.52 o 
   3   9   6       99.50       97.78      4.78 o 
   5   9   6      170.93      178.10      6.36 o 
   7   9   6       13.41       15.54      2.54 o 
   9   9   6       37.37       40.59      6.62 o 
 -12  10   6        6.98        7.77      3.31 o 
 -10  10   6       20.43       23.10      5.24 o 
  -8  10   6       44.40       38.61      3.78 o 
  -6  10   6       18.07       18.50      2.85 o 
  -4  10   6        9.27        5.27      1.76 o 
  -2  10   6      166.97      149.22      4.74 o 
   0  10   6       11.62        8.49      1.75 o 
   2  10   6        0.09        0.88      1.56 o 
   4  10   6      296.27      276.42      8.29 o 
   6  10   6        5.99        6.75      2.23 o 
   8  10   6        0.99        2.52      2.55 o 
 -11  11   6        0.71        0.69      2.49 o 
  -9  11   6        4.94        5.59      3.01 o 
  -7  11   6       25.40       31.51      3.59 o 
  -5  11   6      314.90      269.83      7.71 o 
  -3  11   6     1317.58     1239.76     22.62 o 
  -1  11   6        3.53        6.22      2.02 o 
   1  11   6        4.10        6.38      1.68 o 
   3  11   6        8.30        4.69      1.91 o 
   5  11   6       21.11       13.29      2.44 o 
   7  11   6       22.67       32.59      3.60 o 
 -10  12   6       39.36       35.00      5.20 o 
  -8  12   6       11.30       12.44      3.55 o 
  -6  12   6        0.43        0.59      1.67 o 
  -4  12   6        2.89        1.32      1.70 o 
  -2  12   6      112.08      110.60      6.06 o 
   0  12   6       14.20       17.15      2.29 o 
   2  12   6       87.24       94.76      5.08 o 
   4  12   6      121.31      107.26      5.51 o 
   6  12   6       10.51       11.80      2.95 o 
  -9  13   6        0.87       -1.16      2.64 o 
  -7  13   6       12.60        5.35      2.25 o 
  -5  13   6        5.14        5.83      2.53 o 
  -3  13   6        9.54        6.98      2.27 o 
  -1  13   6      104.69       85.44      4.36 o 
   1  13   6       96.89      104.92      5.38 o 
   3  13   6      177.63      165.43      6.60 o 
   5  13   6        3.89        9.28      2.44 o 
  -8  14   6       40.27       50.30      5.95 o 
  -6  14   6        1.34        5.52      2.07 o 
  -4  14   6       75.46       68.30      4.43 o 
  -2  14   6       10.71       13.60      2.12 o 
   0  14   6        5.10        8.76      2.29 o 
   2  14   6       10.81       11.87      2.84 o 
   4  14   6       31.93       32.77      4.40 o 
  -5  15   6      120.12      119.35      9.28 o 
  -3  15   6       15.94       25.29      5.25 o 
  -1  15   6       19.77       21.61      2.93 o 
   1  15   6       29.40       39.44      4.62 o 
   3  15   6       26.74       37.89      5.90 o 
  -4  16   6       39.01       44.20      4.75 o 
  -2  16   6       27.20       33.04      5.14 o 
   0  16   6       22.33       36.84      5.70 o 
   2  16   6        0.27       -1.12      4.24 o 
 -15   1   7        1.68        4.65      4.89 o 
 -13   1   7        5.91        3.44      2.83 o 
 -11   1   7      229.66      194.04      6.54 o 
  -9   1   7       39.22       38.31      3.13 o 
  -7   1   7      576.18      554.16     11.66 o 
  -5   1   7       24.17       26.13      2.37 o 
  -3   1   7      713.88      687.90     13.21 o 
  -1   1   7      140.66      154.81      4.12 o 
   1   1   7        0.00        1.88      0.93 o 
   3   1   7      272.48      267.48      5.64 o 
   5   1   7        0.41        1.35      1.39 o 
   7   1   7       12.49       16.61      2.54 o 
   9   1   7        0.04       -0.05      1.70 o 
 -14   2   7       31.64       36.81      5.68 o 
 -12   2   7        0.00       -1.93      2.21 o 
 -10   2   7       41.03       32.18      3.04 o 
  -8   2   7       23.43       17.22      2.34 o 
  -6   2   7       26.16       20.81      2.28 o 
  -4   2   7      100.67      100.91      3.90 o 
  -2   2   7     1053.18     1098.88     15.20 o 
   0   2   7      102.21       96.94      3.00 o 
   2   2   7      396.99      369.41      9.92 o 
   4   2   7      373.16      376.83      8.08 o 
   6   2   7        3.70        3.83      1.98 o 
   8   2   7       22.86       15.09      2.62 o 
  10   2   7        2.40        6.25      2.22 o 
 -13   3   7        5.61        9.73      3.47 o 
 -11   3   7        0.07        1.77      1.98 o 
  -9   3   7      140.89      115.15      4.86 o 
  -7   3   7        1.19        6.43      1.83 o 
  -5   3   7     3044.97     3170.23     49.27 o 
  -3   3   7      374.30      390.73      9.36 o 
  -1   3   7        0.03       -0.47      0.78 o 
   1   3   7      235.94      205.57      4.72 o 
   3   3   7       53.56       53.47      2.54 o 
   5   3   7        2.35        7.42      1.61 o 
   7   3   7        5.21       10.46      2.34 o 
   9   3   7        0.02       -1.69      2.03 o 
 -14   4   7        0.65        0.47      4.12 o 
 -12   4   7        0.48        0.30      2.61 o 
 -10   4   7      660.99      622.20     13.38 o 
  -8   4   7      312.15      344.81     14.25 o 
  -6   4   7      210.77      212.58      6.08 o 
  -4   4   7        1.45        2.19      1.23 o 
  -2   4   7      588.91      595.70      9.41 o 
   0   4   7       16.42       22.22      1.74 o 
   2   4   7       77.46       78.38      3.64 o 
   4   4   7        6.71        8.38      1.79 o 
   6   4   7        0.03       -0.52      1.69 o 
   8   4   7       63.51       48.48      4.17 o 
  10   4   7        7.07       11.54      4.53 o 
 -13   5   7       52.45       70.78      6.83 o 
 -11   5   7       96.55      114.95      7.89 o 
  -9   5   7      790.04      675.17     19.13 o 
  -7   5   7      337.80      301.88      9.32 o 
  -5   5   7       98.03       81.49      4.61 o 
  -3   5   7       70.99       78.27      5.64 o 
  -1   5   7     2467.39     2542.33     32.68 o 
   1   5   7       21.26       23.67      1.83 o 
   3   5   7      114.44      117.49      4.07 o 
   5   5   7        8.84       13.51      1.96 o 
   7   5   7        2.57        2.60      2.08 o 
   9   5   7      189.30      172.54      7.16 o 
 -12   6   7       32.56       44.14      5.63 o 
 -10   6   7      166.05      168.85      9.01 o 
  -8   6   7        7.70        6.19      2.08 o 
  -6   6   7      616.37      598.83     14.76 o 
  -4   6   7        0.66        0.47      4.18 o 
  -2   6   7      385.63      355.68     10.28 o 
   0   6   7     1037.08      995.27     21.88 o 
   2   6   7       11.86       15.62      2.07 o 
   4   6   7       18.00       21.15      2.54 o 
   6   6   7      118.16      122.59      6.55 o 
   8   6   7       14.06       21.83      3.77 o 
 -13   7   7        8.22        8.81      3.43 o 
 -11   7   7      138.10      141.25      8.88 o 
  -9   7   7      328.69      330.90     10.45 o 
  -7   7   7      480.73      451.14     12.39 o 
  -5   7   7      227.78      215.55      7.62 o 
  -3   7   7      116.90      112.00      4.49 o 
  -1   7   7      559.01      554.46     11.82 o 
   1   7   7       17.83       12.51      1.82 o 
   3   7   7       15.85       13.93      2.15 o 
   5   7   7      250.86      219.00      7.20 o 
   7   7   7        5.94       10.98      3.07 o 
   9   7   7       14.81       17.34      4.49 o 
 -12   8   7       18.09       27.46      5.06 o 
 -10   8   7      232.39      212.85     17.69 o 
  -8   8   7       76.21       94.50      5.48 o 
  -6   8   7      366.08      309.03      9.67 o 
  -4   8   7        6.66       10.12      1.98 o 
  -2   8   7      462.08      418.16     10.41 o 
   0   8   7       38.92       40.64      3.15 o 
   2   8   7      236.78      218.27      6.81 o 
   4   8   7       83.30       83.80      4.62 o 
   6   8   7        2.21        5.53      1.95 o 
   8   8   7       34.96       33.35      4.50 o 
 -11   9   7        0.50        2.68      2.60 o 
  -9   9   7      358.27      385.86     14.80 o 
  -7   9   7      262.42      257.25      8.98 o 
  -5   9   7        0.88        0.46      1.67 o 
  -3   9   7     2789.85     2749.81     44.43 o 
  -1   9   7       56.29       42.49      2.86 o 
   1   9   7      737.27      713.82     14.75 o 
   3   9   7       33.63       29.36      3.31 o 
   5   9   7      162.29      150.44      6.09 o 
   7   9   7      129.30      130.40      7.56 o 
 -12  10   7       19.04       25.67      6.89 o 
 -10  10   7       73.01       70.96      6.77 o 
  -8  10   7      405.80      423.49     12.49 o 
  -6  10   7      155.22      168.72      8.44 o 
  -4  10   7       29.20       19.69      2.61 o 
  -2  10   7      698.21      704.59     14.75 o 
   0  10   7      143.00      130.14      4.84 o 
   2  10   7      243.60      236.27      7.50 o 
   4  10   7      322.45      292.40      8.76 o 
   6  10   7        4.11        6.67      2.26 o 
 -11  11   7        4.75        5.57      3.20 o 
  -9  11   7      288.77      287.63     12.84 o 
  -7  11   7      391.15      409.32     12.30 o 
  -5  11   7        0.68        2.96      1.95 o 
  -3  11   7        5.83        6.37      1.99 o 
  -1  11   7      272.30      262.56      6.94 o 
   1  11   7      189.48      184.98      6.66 o 
   3  11   7       16.91       19.47      2.75 o 
   5  11   7       11.64       18.49      3.36 o 
   7  11   7       30.92       44.45      5.53 o 
 -10  12   7       32.40       36.04      7.83 o 
  -8  12   7      433.25      414.61     15.90 o 
  -6  12   7        1.37        1.42      1.91 o 
  -4  12   7      263.60      252.83      8.97 o 
  -2  12   7      109.94      113.32      5.44 o 
   0  12   7      336.17      352.47      8.61 o 
   2  12   7        3.52        9.35      2.23 o 
   4  12   7        2.16        5.43      2.85 o 
   6  12   7      139.41      144.58     15.63 o 
  -9  13   7      153.49      183.71     14.31 o 
  -7  13   7      188.04      212.64      8.64 o 
  -5  13   7       77.36       78.68      5.45 o 
  -3  13   7        7.33        6.09      2.01 o 
  -1  13   7      626.10      613.29     14.19 o 
   1  13   7       27.94       26.83      3.18 o 
   3  13   7        1.97        1.14      1.93 o 
   5  13   7       46.77       54.52      7.03 o 
  -8  14   7      171.65      194.66     15.07 o 
  -6  14   7       91.68       93.85      6.73 o 
  -4  14   7       83.71       93.98      5.25 o 
  -2  14   7       29.92       41.42      4.48 o 
   0  14   7      265.32      298.61     10.60 o 
   2  14   7        4.99        6.64      2.38 o 
   4  14   7       30.19       38.27      8.42 o 
  -5  15   7       12.26       18.28      4.10 o 
  -3  15   7      278.35      283.65     10.42 o 
  -1  15   7        3.24        5.58      4.54 o 
   1  15   7       30.80       46.93      6.37 o 
 -14   0   8        0.56        6.30      5.00 o 
 -12   0   8        9.34        9.25      3.31 o 
 -10   0   8      448.98      461.81     15.70 o 
  -8   0   8      471.16      420.54     14.37 o 
  -6   0   8       62.24       50.73      4.73 o 
  -4   0   8     2397.97     2376.86     54.13 o 
  -2   0   8      898.52      845.74     22.58 o 
   0   0   8      348.87      333.74      9.14 o 
   2   0   8        4.90        9.07      2.51 o 
   4   0   8       80.38       91.34      6.58 o 
   6   0   8      224.85      222.18     23.43 o 
   8   0   8        1.53        4.79      2.97 o 
 -13   1   8        2.42        1.03      2.47 o 
 -11   1   8      227.55      220.65      9.88 o 
  -9   1   8     1013.10      975.79     18.71 o 
  -7   1   8       29.35       23.37      2.62 o 
  -5   1   8      101.46      104.14      4.34 o 
  -3   1   8      211.93      201.96      6.08 o 
  -1   1   8      367.68      329.61      6.34 o 
   1   1   8       52.63       55.04      2.63 o 
   3   1   8      324.15      323.00      7.55 o 
   5   1   8       82.84       73.89      6.88 o 
   7   1   8       20.23       18.18      2.91 o 
   9   1   8        0.20       -0.30      1.91 o 
 -14   2   8       11.78       15.53      4.11 o 
 -12   2   8      148.50      161.71      7.41 o 
 -10   2   8      169.55      182.27      6.40 o 
  -8   2   8     1504.62     1347.30     23.96 o 
  -6   2   8      353.27      333.52      8.58 o 
  -4   2   8      698.70      647.32     13.18 o 
  -2   2   8      313.28      311.33      7.80 o 
   0   2   8      731.95      736.88     11.57 o 
   2   2   8      207.91      215.67      5.13 o 
   4   2   8       57.10       60.57      3.37 o 
   6   2   8       97.72      103.56      5.90 o 
   8   2   8        1.40        4.57      2.50 o 
 -13   3   8        1.53        3.09      2.36 o 
 -11   3   8      270.88      275.48      8.27 o 
  -9   3   8       24.67       34.14      3.27 o 
  -7   3   8     2004.18     1932.35     32.30 o 
  -5   3   8     3819.21     3781.27     58.54 o 
  -3   3   8      182.83      162.21      5.34 o 
  -1   3   8      521.95      543.68     10.23 o 
   1   3   8      192.77      180.61      4.59 o 
   3   3   8        0.06        0.27      1.21 o 
   5   3   8      217.84      224.62      7.34 o 
   7   3   8       26.80       29.88      3.40 o 
   9   3   8       33.29       34.89      4.54 o 
 -12   4   8      189.20      180.08     10.57 o 
 -10   4   8      106.37      101.30      5.79 o 
  -8   4   8      135.96      130.86      6.24 o 
  -6   4   8      355.01      302.01      7.89 o 
  -4   4   8      480.71      466.67     10.36 o 
  -2   4   8       60.55       62.70      3.47 o 
   0   4   8       61.95       58.97      2.69 o 
   2   4   8       58.87       63.75      2.93 o 
   4   4   8      112.05      121.43      4.55 o 
   6   4   8       33.66       36.85      3.65 o 
   8   4   8       20.65       28.16      3.83 o 
 -13   5   8       17.95       20.38      4.53 o 
 -11   5   8       96.43      106.81      8.02 o 
  -9   5   8      354.59      340.11     10.63 o 
  -7   5   8      466.77      409.64     11.77 o 
  -5   5   8        4.66        3.49      1.97 o 
  -3   5   8     1110.66     1099.20     23.57 o 
  -1   5   8      190.88      186.03      5.91 o 
   1   5   8        2.46        0.62      1.21 o 
   3   5   8      283.33      282.49      7.01 o 
   5   5   8       34.72       43.10      3.10 o 
   7   5   8       60.97       66.62      4.77 o 
   9   5   8        5.40       13.19      5.00 o 
 -12   6   8       17.64       19.00      8.63 o 
 -10   6   8      316.11      289.08      9.99 o 
  -8   6   8       21.79       26.32      3.47 o 
  -6   6   8       32.33       33.97      3.55 o 
  -4   6   8       14.21       17.19      3.90 o 
  -2   6   8     1012.35     1054.33     19.54 o 
   0   6   8       14.85       16.94      2.06 o 
   2   6   8       12.64       11.20      2.16 o 
   4   6   8      120.93      126.93      5.43 o 
   6   6   8        1.46       -0.28      1.95 o 
   8   6   8        0.43        1.70      2.60 o 
 -13   7   8        0.00        4.18      4.36 o 
 -11   7   8      174.21      187.92     23.61 o 
  -9   7   8      263.93      255.17     11.95 o 
  -7   7   8      292.20      229.19      8.52 o 
  -5   7   8      247.98      237.02      8.41 o 
  -3   7   8      567.81      513.45     13.59 o 
  -1   7   8      558.67      555.17     12.89 o 
   1   7   8      201.38      183.27      5.46 o 
   3   7   8        7.97       11.13      2.16 o 
   5   7   8        4.10        2.81      1.94 o 
   7   7   8        7.51        7.96      2.69 o 
 -12   8   8       21.39       29.85      7.24 o 
 -10   8   8      282.42      299.75     13.22 o 
  -8   8   8        7.46        5.34      2.22 o 
  -6   8   8       10.66        9.99      2.48 o 
  -4   8   8       50.24       39.59      8.69 o 
  -2   8   8       94.58      105.82      4.91 o 
   0   8   8        0.59       -0.68      1.22 o 
   2   8   8      159.30      160.03      5.95 o 
   4   8   8       16.50       23.05      2.89 o 
   6   8   8       83.67       86.14      6.14 o 
 -11   9   8        4.54        3.57      2.93 o 
  -9   9   8        1.34        1.06      2.01 o 
  -7   9   8        1.83        5.28      2.16 o 
  -5   9   8        4.29        2.96      2.01 o 
  -3   9   8      180.18      205.30      7.95 o 
  -1   9   8      110.17      102.73      4.92 o 
   1   9   8       76.47       79.10      4.47 o 
   3   9   8       10.90        9.46      2.22 o 
   5   9   8       26.35       26.65      3.48 o 
   7   9   8       20.01       15.13      5.59 o 
 -10  10   8       69.27       77.15     16.72 o 
  -8  10   8        1.10        2.01      2.08 o 
  -6  10   8       61.46       57.93      6.34 o 
  -4  10   8       76.51       70.12      5.10 o 
  -2  10   8      211.70      227.25      7.35 o 
   0  10   8       10.92       11.93      2.36 o 
   2  10   8       17.24       15.67      3.01 o 
   4  10   8        0.68        4.52      2.95 o 
   6  10   8        5.69        4.16      2.32 o 
  -9  11   8       21.84       36.51      5.53 o 
  -7  11   8       22.72       21.66      3.51 o 
  -5  11   8       19.13       19.32      3.30 o 
  -3  11   8       25.79       28.61      3.66 o 
  -1  11   8      273.02      246.27      7.89 o 
   1  11   8        5.37        7.07      2.19 o 
   3  11   8       16.86       24.76      3.25 o 
   5  11   8       12.07       13.55      2.71 o 
  -8  12   8        5.14        5.46      2.46 o 
  -6  12   8       34.84       34.84      4.03 o 
  -4  12   8        0.03        0.64      2.06 o 
  -2  12   8       94.66       89.13      5.04 o 
   0  12   8      173.42      168.08      7.82 o 
   2  12   8        9.30       11.48      2.51 o 
   4  12   8       43.80       51.03      4.42 o 
  -7  13   8       85.42       89.88      7.10 o 
  -5  13   8        0.72       -0.02      2.63 o 
  -3  13   8        2.94        2.08      2.10 o 
  -1  13   8       37.61       44.79      4.09 o 
   1  13   8       22.81       28.56      3.98 o 
   3  13   8        8.80       14.70      3.52 o 
  -6  14   8       12.35        7.59      3.39 o 
  -4  14   8       14.11       17.19      4.94 o 
  -2  14   8        0.22        2.07      2.03 o 
   0  14   8      100.11      111.42     14.63 o 
 -13   1   9        6.32        8.00      3.60 o 
 -11   1   9        3.02       -0.03      1.93 o 
  -9   1   9       16.73       14.71      2.47 o 
  -7   1   9        7.42        8.97      2.10 o 
  -5   1   9      517.54      496.48     11.37 o 
  -3   1   9      379.56      358.32     11.97 o 
  -1   1   9        3.23        7.37      2.22 o 
   1   1   9       58.45       60.73      2.92 o 
   3   1   9       23.15       28.36      3.04 o 
   5   1   9      166.62      153.01      8.41 o 
   7   1   9       11.48       21.07      3.13 o 
 -12   2   9       71.68       79.99      4.93 o 
 -10   2   9        2.20        7.03      2.04 o 
  -8   2   9       64.05       59.45      6.30 o 
  -6   2   9        0.26       -0.27      1.52 o 
  -4   2   9      321.29      313.24      8.39 o 
  -2   2   9     1033.82     1045.25     19.47 o 
   0   2   9      116.36      105.53      4.54 o 
   2   2   9       51.76       62.90      3.06 o 
   4   2   9        6.16        5.22      2.08 o 
   6   2   9        7.71        8.20      2.21 o 
   8   2   9        5.81        5.34      2.88 o 
 -13   3   9       40.72       62.42      6.66 o 
 -11   3   9       24.20       19.07      3.46 o 
  -9   3   9      235.03      222.07      7.26 o 
  -7   3   9        2.26        2.68      1.74 o 
  -5   3   9      198.51      171.78      5.98 o 
  -3   3   9      604.34      619.21     13.11 o 
  -1   3   9       34.78       29.29      2.78 o 
   1   3   9       33.81       36.40      2.47 o 
   3   3   9        0.05        1.17      1.41 o 
   5   3   9       15.34       13.44      2.93 o 
   7   3   9        1.26        4.67      2.69 o 
 -12   4   9        3.32       10.68      4.59 o 
 -10   4   9      141.52      146.73      7.05 o 
  -8   4   9      135.59      123.63      6.42 o 
  -6   4   9        3.12       -1.97      1.71 o 
  -4   4   9        6.03        7.26      2.34 o 
  -2   4   9      282.21      275.17     14.40 o 
   0   4   9        2.25        4.22      1.40 o 
   2   4   9       14.67       17.81      2.88 o 
   4   4   9       54.02       55.02      3.53 o 
   6   4   9        0.50        3.07      1.95 o 
   8   4   9       10.69       18.67      5.59 o 
 -13   5   9       24.61       26.14      7.12 o 
 -11   5   9      148.74      147.09      7.31 o 
  -9   5   9       63.30       68.79      5.18 o 
  -7   5   9      259.89      220.03      8.44 o 
  -5   5   9      412.00      355.00     10.96 o 
  -3   5   9      667.04      624.16     34.19 o 
  -1   5   9       20.98       17.53      2.80 o 
   1   5   9       48.52       45.99      3.41 o 
   3   5   9       12.85       14.03      2.44 o 
   5   5   9        7.73        6.34      2.45 o 
   7   5   9       41.59       45.62      5.03 o 
 -12   6   9       54.43       61.94      9.54 o 
 -10   6   9      259.04      255.45      9.71 o 
  -8   6   9        0.01        0.26      2.03 o 
  -6   6   9        1.00        3.09      2.00 o 
  -4   6   9      225.96      210.50      8.13 o 
  -2   6   9      215.15      205.54      7.91 o 
   0   6   9       43.53       39.94      3.33 o 
   2   6   9      201.39      190.26      6.63 o 
   4   6   9        0.16       -2.09      1.39 o 
   6   6   9       12.43       13.67      3.25 o 
 -11   7   9       32.73       26.25      5.10 o 
  -9   7   9      133.08      141.08      7.04 o 
  -7   7   9        0.64        1.47      1.92 o 
  -5   7   9       16.22       18.96      3.06 o 
  -3   7   9      343.33      315.97     12.69 o 
  -1   7   9      337.89      295.65      9.75 o 
   1   7   9       71.14       93.11      5.67 o 
   3   7   9        1.47        4.32      1.89 o 
   5   7   9       72.59       83.65      5.08 o 
 -10   8   9      136.74      148.59      7.57 o 
  -8   8   9       54.06       61.02      5.08 o 
  -6   8   9      234.00      211.98      8.34 o 
  -4   8   9      135.28      131.88      6.57 o 
  -2   8   9      349.45      342.59     11.00 o 
   0   8   9       47.95       43.34      3.65 o 
   2   8   9        2.18        4.47      1.94 o 
   4   8   9       42.30       43.03      4.17 o 
   6   8   9       33.38       31.62      7.83 o 
  -9   9   9      227.54      225.27     11.68 o 
  -7   9   9        2.20        5.08      2.24 o 
  -5   9   9       81.35       78.65      5.46 o 
  -3   9   9       47.50       53.05      6.65 o 
  -1   9   9        6.66        4.67      2.27 o 
   1   9   9       36.00       36.87      4.12 o 
   3   9   9       38.22       36.52      3.73 o 
   5   9   9       80.50       86.65      5.44 o 
  -8  10   9      145.51      161.90     10.70 o 
  -6  10   9       67.73       76.70      5.52 o 
  -4  10   9      269.69      260.84     11.69 o 
  -2  10   9      224.97      186.63      8.00 o 
   0  10   9       36.30       45.79      4.55 o 
   2  10   9        1.38        1.99      2.11 o 
   4  10   9      141.47      150.88      6.84 o 
  -9  11   9       16.81       18.02      6.06 o 
  -7  11   9        0.66        2.50      2.38 o 
  -5  11   9      215.28      222.11      8.96 o 
  -3  11   9      194.98      191.67     10.36 o 
  -1  11   9       65.56       73.62      5.36 o 
   1  11   9        2.77        6.92      2.66 o 
   3  11   9       65.58       74.56      6.06 o 
  -8  12   9       44.17       63.47      8.95 o 
  -6  12   9       29.87       27.75      3.99 o 
  -4  12   9      164.25      184.04      8.20 o 
  -2  12   9        0.06        0.41      2.16 o 
   0  12   9       81.73       92.90      7.06 o 
   2  12   9        7.07        6.28      4.36 o 
  -5  13   9      119.81      134.69      7.61 o 
  -3  13   9       52.86       56.97      6.61 o 
  -1  13   9       12.30       19.43      6.42 o 
 -12   0  10      146.09      155.56     16.99 o 
 -10   0  10      313.90      342.96     13.80 o 
  -8   0  10        8.50       13.22      3.66 o 
  -6   0  10      187.55      189.69      9.28 o 
  -4   0  10        3.96        2.92      6.18 o 
  -2   0  10      155.77      148.34      8.05 o 
   0   0  10       74.52       82.59      6.28 o 
   2   0  10      147.27      147.37      8.09 o 
   4   0  10       23.61       17.07      5.15 o 
   6   0  10        1.84        0.19      2.60 o 
 -11   1  10      142.25      153.35      6.42 o 
  -9   1  10        8.52       11.56      2.44 o 
  -7   1  10       60.06       69.32      4.31 o 
  -5   1  10      380.84      362.46     12.55 o 
  -3   1  10      746.63      733.32     15.41 o 
  -1   1  10        5.39        5.90      1.88 o 
   1   1  10       60.78       71.93      5.92 o 
   3   1  10       88.65       90.53      5.06 o 
   5   1  10        1.53        2.56      2.01 o 
   7   1  10        5.87       10.36      5.36 o 
 -12   2  10       65.16       62.20      5.41 o 
 -10   2  10       25.05       29.31      3.35 o 
  -8   2  10       12.48       15.44      2.66 o 
  -6   2  10      658.83      628.71     13.89 o 
  -4   2  10     1092.89     1081.52     20.62 o 
  -2   2  10        7.82        8.04      2.37 o 
   0   2  10        7.86       13.14      2.31 o 
   2   2  10       83.61      103.15      4.99 o 
   4   2  10       44.62       46.30      4.20 o 
   6   2  10        1.04        1.25      2.00 o 
 -11   3  10      256.54      274.05     10.82 o 
  -9   3  10        6.98        5.16      2.51 o 
  -7   3  10        7.34        2.05      2.09 o 
  -5   3  10      846.48      825.60     19.83 o 
  -3   3  10       73.97       69.58      4.21 o 
  -1   3  10        1.57        0.49      1.45 o 
   1   3  10        0.11        0.91      1.60 o 
   3   3  10      181.35      185.26      5.98 o 
   5   3  10       13.76       12.48      2.53 o 
 -12   4  10      161.88      190.30     15.19 o 
 -10   4  10       45.83       52.87      4.93 o 
  -8   4  10        0.31       -0.52      2.01 o 
  -6   4  10       18.96       18.55      3.28 o 
  -4   4  10      455.04      468.11     13.39 o 
  -2   4  10        8.21        7.15      2.42 o 
   0   4  10       23.37       25.98      3.44 o 
   2   4  10        2.63        3.85      2.17 o 
   4   4  10       84.04       95.24      6.60 o 
   6   4  10        2.33        3.82      3.43 o 
 -11   5  10       27.88       31.43      4.17 o 
  -9   5  10        1.50        2.86      2.41 o 
  -7   5  10      205.39      203.84      8.48 o 
  -5   5  10      292.16      280.25      9.94 o 
  -3   5  10       61.74       53.36      4.57 o 
  -1   5  10       12.59       11.58      2.56 o 
   1   5  10       12.54        8.51      6.51 o 
   3   5  10       46.52       53.45      4.84 o 
   5   5  10        1.06        0.92      2.19 o 
 -10   6  10       74.58       69.61      5.63 o 
  -8   6  10        8.06        8.39      2.93 o 
  -6   6  10       95.96       94.63      6.02 o 
  -4   6  10       98.02       94.89      5.97 o 
  -2   6  10      169.63      173.09      7.48 o 
   0   6  10       98.75      104.19      7.89 o 
   2   6  10      164.50      186.65      8.01 o 
   4   6  10        0.98        2.98      1.94 o 
  -9   7  10       20.78       18.34      3.38 o 
  -7   7  10      149.13      142.98      7.37 o 
  -5   7  10        3.65        3.45      2.08 o 
  -3   7  10       58.90       58.53      7.27 o 
  -1   7  10        3.08        4.19      2.07 o 
   1   7  10      241.12      254.46     11.83 o 
   3   7  10       10.31       11.90      2.84 o 
   5   7  10        6.05        6.25      4.24 o 
 -10   8  10       14.18       25.55      6.59 o 
  -8   8  10       38.24       48.09      4.80 o 
  -6   8  10       37.95       41.95      4.46 o 
  -4   8  10        7.25        4.41      2.34 o 
  -2   8  10       99.33      101.60      6.75 o 
   0   8  10        3.49        1.83      2.63 o 
   2   8  10       75.00       78.37      5.80 o 
   4   8  10       23.89       26.51      3.80 o 
  -9   9  10       32.01       55.76      8.54 o 
  -7   9  10       49.54       51.46      5.26 o 
  -5   9  10       16.57       21.16      5.13 o 
  -3   9  10       53.69       51.41      4.88 o 
  -1   9  10        8.34        8.37      2.72 o 
   1   9  10       64.82       61.28      7.71 o 
   3   9  10        3.06        2.59      2.89 o 
  -8  10  10       38.42       44.99      8.07 o 
  -6  10  10        3.94        2.11      3.26 o 
  -4  10  10        8.91       14.63      3.31 o 
  -2  10  10        4.38        4.17      2.89 o 
   0  10  10       92.10       84.10      7.92 o 
   2  10  10        0.36       -1.83      2.69 o 
  -5  11  10        0.70        5.17      2.68 o 
  -3  11  10        4.06        7.84      2.95 o 
  -1  11  10        3.70        4.58      3.00 o 
  -4  12  10       34.20       36.27      7.77 o 
  -2  12  10        0.41        8.54      4.53 o 
 -11   1  11       30.70       42.92      4.13 o 
  -9   1  11        6.72       14.12      2.78 o 
  -7   1  11       18.73       18.94      3.33 o 
  -5   1  11       94.14      102.07      5.38 o 
  -3   1  11      104.91       97.73      5.23 o 
  -1   1  11      599.48      605.45     25.50 o 
   1   1  11       22.38       26.54      3.24 o 
   3   1  11        1.59        0.89      3.15 o 
   5   1  11        0.32        4.74      2.53 o 
 -10   2  11       28.75       34.00      4.43 o 
  -8   2  11       49.06       62.97      5.30 o 
  -6   2  11      129.15      117.23      6.70 o 
  -4   2  11       10.76       10.44      2.29 o 
  -2   2  11       17.47       20.78      3.46 o 
   0   2  11       66.08       70.03      4.48 o 
   2   2  11        1.17        4.14      2.91 o 
   4   2  11        0.35        6.30      4.77 o 
 -11   3  11       16.87       15.84      6.54 o 
  -9   3  11        0.42        1.14      2.23 o 
  -7   3  11       28.58       29.36      4.06 o 
  -5   3  11        5.63        8.24      2.63 o 
  -3   3  11       25.14       27.70      3.84 o 
  -1   3  11       38.86       43.15      4.33 o 
   1   3  11      101.60       94.53      7.45 o 
   3   3  11        0.08       -5.30      3.95 o 
 -10   4  11        4.73        6.78      2.67 o 
  -8   4  11       99.23       96.02      6.22 o 
  -6   4  11       21.68       21.41      3.52 o 
  -4   4  11       30.59       37.99      4.28 o 
  -2   4  11      128.58      124.02      6.86 o 
   0   4  11       57.12       62.71      5.02 o 
   2   4  11        6.62        1.42      2.70 o 
   4   4  11        1.14        6.01      4.65 o 
  -9   5  11        2.58        3.24      2.43 o 
  -7   5  11       80.58       77.98      7.45 o 
  -5   5  11      105.54       99.55      6.37 o 
  -3   5  11      433.35      432.91     13.35 o 
  -1   5  11       46.91       42.74      4.48 o 
   1   5  11       13.64       14.03      3.91 o 
   3   5  11        0.85        1.32      2.70 o 
 -10   6  11        5.00        4.12      5.18 o 
  -8   6  11        6.61        5.75      2.73 o 
  -6   6  11       55.74       50.29      4.93 o 
  -4   6  11        1.54        0.22      2.05 o 
  -2   6  11       97.53       88.46      5.96 o 
   0   6  11       79.55       80.02     17.96 o 
   2   6  11       51.20       42.33      8.89 o 
  -9   7  11        1.36       -4.12      3.42 o 
  -7   7  11      162.83      166.97      8.26 o 
  -5   7  11      152.33      142.67      7.73 o 
  -3   7  11        3.09        2.75      2.21 o 
  -1   7  11        3.32        5.48      2.45 o 
   1   7  11       85.22       81.21      7.49 o 
  -8   8  11        3.78        4.12      4.53 o 
  -6   8  11      107.22      106.29      6.79 o 
  -4   8  11        7.42       10.43      2.99 o 
  -2   8  11        5.57        4.72      2.40 o 
   0   8  11        0.16        1.86      2.83 o 
   2   8  11       22.63       38.57      7.48 o 
  -5   9  11      189.58      202.78     10.88 o 
  -3   9  11        8.83       17.10      3.31 o 
  -4  10  11       43.26       42.92      8.30 o 
  -2  10  11        3.76        9.07      4.83 o 
  -8   0  12      349.10      401.26     17.69 o 
  -6   0  12       14.23       21.17      5.12 o 
  -4   0  12      225.14      205.17     10.58 o 
  -2   0  12        9.90       30.65      5.08 o 
   0   0  12       25.01       44.46      5.77 o 
   2   0  12      100.07       93.74     11.25 o 
  -9   1  12       21.65       18.02      6.54 o 
  -7   1  12       83.83       97.56      9.81 o 
  -5   1  12       52.71       52.16      4.31 o 
  -3   1  12        3.97        4.95      2.19 o 
  -1   1  12      233.99      218.18      9.48 o 
   1   1  12       29.38       39.92      4.33 o 
  -8   2  12       45.61       47.57      5.04 o 
  -6   2  12       99.86      124.57      7.26 o 
  -4   2  12        0.17        0.03      2.01 o 
  -2   2  12       89.26      100.87      6.54 o 
   0   2  12       23.61       23.03      3.57 o 
   2   2  12        0.03        0.53      4.36 o 
  -7   3  12      176.23      184.11      8.52 o 
  -5   3  12       63.46       66.25      5.60 o 
  -3   3  12       29.15       47.19      4.86 o 
  -1   3  12        0.02        0.87      2.29 o 
   1   3  12       81.90       85.32     10.39 o 
  -8   4  12       58.49       75.43     10.83 o 
  -6   4  12       84.09       98.72      6.76 o 
  -4   4  12        4.26        3.81      2.37 o 
  -2   4  12       28.21       31.25      4.15 o 
   0   4  12       13.28       13.77      3.85 o 
  -5   5  12       12.97       20.95      3.71 o 
  -3   5  12        0.12        0.08      2.71 o 
  -1   5  12       31.02       37.38      5.53 o 
   1   5  12       28.27       27.38      6.71 o 
  -4   6  12        0.03        3.32      2.31 o 
  -2   6  12       43.86       55.52      9.10 o 
  -3   7  12       12.35       13.48      5.71 o 
  -5   1  13        1.67        9.30      4.53 o 
  -3   1  13       15.01       20.78      6.24 o 
  -4   2  13        0.09        2.00      4.47 o 
                                                 
